# Supplementary material for: A new species of the ant genus Lasius Fabricius, 1804 from Crete (Hymenoptera, Formicidae)
Source: Zookeys. 2018 Oct 10;(789):139–59. doi: 10.3897/zookeys.789.27022 (PMC6193056; doi:10.3897/zookeys.789.27022)
Supplement: XML Treatment for Lasius tapinomoides [file zookeys.789.27022-treatment1.xml]

<!DOCTYPE tp:taxon-treatment
  PUBLIC "-//TaxonX//DTD Taxonomic Treatment Publishing DTD v0 20100105//EN" "tax-treatment-NSO.dtd">
<tp:taxon-treatment xmlns:tp="http://www.plazi.org/taxpub"><tp:treatment-meta><kwd-group><label>Taxon classification</label><kwd><named-content xmlns:xlink="http://www.w3.org/1999/xlink" content-type="kingdom">Animalia</named-content></kwd><kwd><named-content xmlns:xlink="http://www.w3.org/1999/xlink" content-type="order">Hymenoptera</named-content></kwd><kwd><named-content xmlns:xlink="http://www.w3.org/1999/xlink" content-type="family">Formicidae</named-content></kwd></kwd-group><mixed-citation publication-type="journal"><person-group><name><surname>Salata</surname><given-names>Sebastian</given-names></name><name><surname>Borowiec</surname><given-names>Lech</given-names></name></person-group><article-title>A new species of the ant genus <italic><tp:taxon-name><tp:taxon-name-part taxon-name-part-type="genus" reg="Lasius">Lasius</tp:taxon-name-part></tp:taxon-name></italic> Fabricius, 1804 from Crete (<tp:taxon-name><tp:taxon-name-part taxon-name-part-type="order">Hymenoptera</tp:taxon-name-part></tp:taxon-name>, <tp:taxon-name><tp:taxon-name-part taxon-name-part-type="family">Formicidae</tp:taxon-name-part></tp:taxon-name>)</article-title><source>Zookeys</source><day>10</day><month>10</month><year>2018</year><volume>2018</volume><issue>789</issue><fpage>139</fpage><lpage>159</lpage><pub-id pub-id-type="doi">10.3897/zookeys.789.27022</pub-id></mixed-citation></tp:treatment-meta><tp:nomenclature><tp:taxon-name>
            <tp:taxon-name-part taxon-name-part-type="genus" reg="Lasius">Lasius</tp:taxon-name-part>
            <tp:taxon-name-part taxon-name-part-type="species" reg="tapinomoides">tapinomoides</tp:taxon-name-part>
            <object-id xmlns:xlink="http://www.w3.org/1999/xlink" content-type="zoobank" xlink:type="simple">http://zoobank.org/412DD1F4-21DA-4A85-B4CB-5031FC049560</object-id>
          </tp:taxon-name><tp:taxon-status xmlns:xlink="http://www.w3.org/1999/xlink" xlink:type="simple">sp. n.</tp:taxon-status><xref ref-type="fig" rid="F1">Figs 1–2</xref><xref ref-type="fig" rid="F2">, 3–5</xref><xref ref-type="fig" rid="F3">, 6–7</xref></tp:nomenclature><tp:treatment-sec sec-type="type material" id="SECID0EFKAE"><title>Type material.</title><p>Holotype (w.): ‘‘<italic><tp:taxon-name><tp:taxon-name-part taxon-name-part-type="genus" reg="Lasius">Lasius</tp:taxon-name-part></tp:taxon-name></italic> / <italic><tp:taxon-name><tp:taxon-name-part taxon-name-part-type="genus" reg="Lasius"/><tp:taxon-name-part taxon-name-part-type="species" reg="tapinomoides">tapinomoides</tp:taxon-name-part></tp:taxon-name></italic> sp. nov. / HOLOTYPE // Collection L. Borowiec / <tp:taxon-name><tp:taxon-name-part taxon-name-part-type="family">Formicidae</tp:taxon-name-part></tp:taxon-name> / LBC-GR00976 // GREECE, Crete, Rethymno Pr. / Antonios Spilia Gorge / <named-content xmlns:xlink="http://www.w3.org/1999/xlink" content-type="dwc:verbatimCoordinates" xlink:type="simple"><named-content content-type="geo-json" specific-use="{&#34;type&#34;:&#34;Point&#34;,&#34;coordinates&#34;:[24.570333,35.254083]}" id="NCID0EELAE" xlink:type="simple">35°15.245 N,24°34.220 E</named-content></named-content> / 11 V 2013, 342 m / <!--PageBreak-->L.Borowiec // CASENT0845075’’ (<named-content xmlns:xlink="http://www.w3.org/1999/xlink" content-type="dwc:institutional_code" xlink:type="simple">DBET</named-content>); paratypes (6w.,1q.): data same as holotype, CASENT0845076 to CASENT0845082 (<named-content xmlns:xlink="http://www.w3.org/1999/xlink" content-type="dwc:institutional_code" xlink:type="simple">DBET</named-content>, <named-content xmlns:xlink="http://www.w3.org/1999/xlink" content-type="dwc:institutional_code" xlink:type="simple">NHMC</named-content>, <named-content xmlns:xlink="http://www.w3.org/1999/xlink" content-type="dwc:institutional_code" xlink:type="simple">NHMB</named-content>); paratypes (15w.), CASENT0845460 to CASENT0845474: ‘‘GREECE, Crete, Rethymno Pr. / Kato Malaki / <named-content xmlns:xlink="http://www.w3.org/1999/xlink" content-type="dwc:verbatimCoordinates" xlink:type="simple"><named-content content-type="geo-json" specific-use="{&#34;type&#34;:&#34;Point&#34;,&#34;coordinates&#34;:[24.400000,35.283330]}" id="NCID0ECMAE" xlink:type="simple">35.28333 N,24.4 E</named-content></named-content> / 15 V 2013, 235 m / L. Borowiec’’ (<named-content xmlns:xlink="http://www.w3.org/1999/xlink" content-type="dwc:institutional_code" xlink:type="simple">DBET</named-content>, <named-content xmlns:xlink="http://www.w3.org/1999/xlink" content-type="dwc:institutional_code" xlink:type="simple">NHMC</named-content>, <named-content xmlns:xlink="http://www.w3.org/1999/xlink" content-type="dwc:institutional_code" xlink:type="simple">BMNH</named-content>).</p></tp:treatment-sec><tp:treatment-sec sec-type="type material" id="SECID0EWMAE"><title>Non-type material.</title><p>2w. (pin): ‘‘Collection L. Borowiec / <tp:taxon-name><tp:taxon-name-part taxon-name-part-type="family">Formicidae</tp:taxon-name-part></tp:taxon-name> / LBC-GR00467 // GREECE, W Crete, 339 m / Plemeniana n. Kandanos / <named-content xmlns:xlink="http://www.w3.org/1999/xlink" content-type="dwc:verbatimCoordinates" xlink:type="simple"><named-content content-type="geo-json" specific-use="{&#34;type&#34;:&#34;Point&#34;,&#34;coordinates&#34;:[23.716660,35.316660]}" id="NCID0EENAE" xlink:type="simple">35.31666 N,23.71666 E</named-content></named-content> / 2 V 2011, L. Borowiec (<named-content xmlns:xlink="http://www.w3.org/1999/xlink" content-type="dwc:institutional_code" xlink:type="simple">DBET</named-content>); 1w. (pin): Collection L. Borowiec / <tp:taxon-name><tp:taxon-name-part taxon-name-part-type="family">Formicidae</tp:taxon-name-part></tp:taxon-name> / LBC-GR01420 // GREECE, Crete, Rethymno / Orthes Gorge, 318 m / <named-content xmlns:xlink="http://www.w3.org/1999/xlink" content-type="dwc:verbatimCoordinates" xlink:type="simple"><named-content content-type="geo-json" specific-use="{&#34;type&#34;:&#34;Point&#34;,&#34;coordinates&#34;:[24.684800,35.333600]}" id="NCID0EWNAE" xlink:type="simple">35.3336 N,24.6848 E</named-content></named-content> / 28 IV 2014, S. Salata’’ (<named-content xmlns:xlink="http://www.w3.org/1999/xlink" content-type="dwc:institutional_code" xlink:type="simple">DBET</named-content>); 2w. (pin): ‘‘Collection L. Borowiec / <tp:taxon-name><tp:taxon-name-part taxon-name-part-type="family">Formicidae</tp:taxon-name-part></tp:taxon-name> / LBC-GR00993 // GREECE, Crete, Rethymno / n. Argioupolis / <named-content xmlns:xlink="http://www.w3.org/1999/xlink" content-type="dwc:verbatimCoordinates" xlink:type="simple"><named-content content-type="geo-json" specific-use="{&#34;type&#34;:&#34;Point&#34;,&#34;coordinates&#34;:[24.333330,35.283330]}" id="NCID0EIOAE" xlink:type="simple">35.28333 N,24.33333 E</named-content></named-content> / 13 V 2013, 197 m / L. Borowiec’’ (<named-content xmlns:xlink="http://www.w3.org/1999/xlink" content-type="dwc:institutional_code" xlink:type="simple">DBET</named-content>); 1w. (pin): ‘‘GREECE, Crete, Rethymno Pr. / Preveli Beach / <named-content xmlns:xlink="http://www.w3.org/1999/xlink" content-type="dwc:verbatimCoordinates" xlink:type="simple"><named-content content-type="geo-json" specific-use="{&#34;type&#34;:&#34;Point&#34;,&#34;coordinates&#34;:[24.466660,35.166660]}" id="NCID0EVOAE" xlink:type="simple">35.16666 N,24.46666 E</named-content></named-content> / 7 V 2013, 10 m / L. Borowiec’’ (<named-content xmlns:xlink="http://www.w3.org/1999/xlink" content-type="dwc:institutional_code" xlink:type="simple">DBET</named-content>); 7w. (pin): ‘‘GREECE, Crete, Rethymno Pr. / Road to Preveli Beach loc. 1 / <named-content xmlns:xlink="http://www.w3.org/1999/xlink" content-type="dwc:verbatimCoordinates" xlink:type="simple"><named-content content-type="geo-json" specific-use="{&#34;type&#34;:&#34;Point&#34;,&#34;coordinates&#34;:[24.450000,35.166660]}" id="NCID0ECPAE" xlink:type="simple">35.16666 N,24.45 E</named-content></named-content> / 7 V 2013, 58 m / L. Borowiec’’ (<named-content xmlns:xlink="http://www.w3.org/1999/xlink" content-type="dwc:institutional_code" xlink:type="simple">DBET</named-content>; 12w. (EtOH), Crete, Lasithi Prov., Gorge of Richtis, <named-content xmlns:xlink="http://www.w3.org/1999/xlink" content-type="dwc:verbatimCoordinates" xlink:type="simple"><named-content content-type="geo-json" specific-use="{&#34;type&#34;:&#34;Point&#34;,&#34;coordinates&#34;:[25.983330,35.166670]}" id="NCID0EPPAE" xlink:type="simple">35.16667N, 25.98333E</named-content></named-content>, 245m, 08.iv.2014, leg. S. Salata (<named-content xmlns:xlink="http://www.w3.org/1999/xlink" content-type="dwc:institutional_code" xlink:type="simple">DBET</named-content>); 2w. (EtOH), Orthes Gorge, <named-content xmlns:xlink="http://www.w3.org/1999/xlink" content-type="dwc:verbatimCoordinates" xlink:type="simple"><named-content content-type="geo-json" specific-use="{&#34;type&#34;:&#34;Point&#34;,&#34;coordinates&#34;:[24.684800,35.333600]}" id="NCID0E3PAE" xlink:type="simple">35.3336N,24.6848E</named-content></named-content>, 318 m, 28.iv.2014, leg. S. Salata (<named-content xmlns:xlink="http://www.w3.org/1999/xlink" content-type="dwc:institutional_code" xlink:type="simple">DBET</named-content>); 3w. (EtOH), Antonios Spilia Gorge, <named-content xmlns:xlink="http://www.w3.org/1999/xlink" content-type="dwc:verbatimCoordinates" xlink:type="simple"><named-content content-type="geo-json" specific-use="{&#34;type&#34;:&#34;Point&#34;,&#34;coordinates&#34;:[24.570333,35.254083]}" id="NCID0EJQAE" xlink:type="simple">35°15.245 N,24°34.220</named-content></named-content>, 342m, 11.v.2013, leg. S. Salata (<named-content xmlns:xlink="http://www.w3.org/1999/xlink" content-type="dwc:institutional_code" xlink:type="simple">DBET</named-content>); 5w. (EtOH), road to Preveli Beach loc. 1, <named-content xmlns:xlink="http://www.w3.org/1999/xlink" content-type="dwc:verbatimCoordinates" xlink:type="simple"><named-content content-type="geo-json" specific-use="{&#34;type&#34;:&#34;Point&#34;,&#34;coordinates&#34;:[24.450000,35.166660]}" id="NCID0EWQAE" xlink:type="simple">35.16666N,24.45E</named-content></named-content>, 58m, 7.v.2013, leg. S. Salata (<named-content xmlns:xlink="http://www.w3.org/1999/xlink" content-type="dwc:institutional_code" xlink:type="simple">DBET</named-content>).</p></tp:treatment-sec><tp:treatment-sec sec-type="etymology" id="SECID0EARAE"><title>Etymology.</title><p>The name refers to the similarity of this species to species of the <italic><tp:taxon-name><tp:taxon-name-part taxon-name-part-type="genus" reg="Tapinoma">Tapinoma</tp:taxon-name-part></tp:taxon-name></italic> genus, caused by a very shallow metanotal groove.</p></tp:treatment-sec><tp:treatment-sec sec-type="description" id="SECID0ENRAE"><title>Description.</title><p>Worker.</p><p>Measurements: see Table <xref ref-type="table" rid="T1">1</xref>.</p><p>Head, mesosoma, petiole and gaster uniformly coloured, brown to dark brown. Antennae, tibiae and tarsi bright brown to orange (Figs <xref ref-type="fig" rid="F1">1</xref>–<xref ref-type="fig" rid="F2">4</xref>).</p><table-wrap id="T1" position="float" orientation="portrait"><label>Table 1.</label><caption><p>Measurements and indices: <italic><tp:taxon-name><tp:taxon-name-part taxon-name-part-type="genus" reg="Lasius">L.</tp:taxon-name-part><tp:taxon-name-part taxon-name-part-type="species" reg="tapinomoides">tapinomoides</tp:taxon-name-part></tp:taxon-name></italic> and <italic><tp:taxon-name><tp:taxon-name-part taxon-name-part-type="genus" reg="Lasius">L.</tp:taxon-name-part><tp:taxon-name-part taxon-name-part-type="species" reg="turcicus">turcicus</tp:taxon-name-part></tp:taxon-name></italic>.</p></caption><table id="TID0EHJBG" rules="all"><tbody><tr><th rowspan="1" colspan="1">Measurements and indices</th><th rowspan="1" colspan="1"><italic><tp:taxon-name><tp:taxon-name-part taxon-name-part-type="genus" reg="Lasius">L.</tp:taxon-name-part><tp:taxon-name-part taxon-name-part-type="species" reg="tapinomoides">tapinomoides</tp:taxon-name-part></tp:taxon-name></italic> N = 10</th><th rowspan="1" colspan="1"><italic><tp:taxon-name><tp:taxon-name-part taxon-name-part-type="genus" reg="Lasius">L.</tp:taxon-name-part><tp:taxon-name-part taxon-name-part-type="species" reg="turcicus">turcicus</tp:taxon-name-part></tp:taxon-name></italic> N = 10</th></tr><tr><td rowspan="1" colspan="1">
                    <abbrev xmlns:xlink="http://www.w3.org/1999/xlink" xlink:title="head length" id="ABBRID0EECDI" xlink:type="simple">HL</abbrev>
                  </td><td rowspan="1" colspan="1">0.707 ± 0.02 (0.679–0.749)</td><td rowspan="1" colspan="1">0.891 ± 0.06 (0.782–0.983)</td></tr><tr><td rowspan="1" colspan="1">
                    <abbrev xmlns:xlink="http://www.w3.org/1999/xlink" xlink:title="head width" id="ABBRID0ETCDI" xlink:type="simple">HW</abbrev>
                  </td><td rowspan="1" colspan="1">0.578 ± 0.03 (0.525–0.637)</td><td rowspan="1" colspan="1">0.798 ± 0.06 (0.682–0.905)</td></tr><tr><td rowspan="1" colspan="1">
                    <abbrev xmlns:xlink="http://www.w3.org/1999/xlink" xlink:title="maximum straight-line scape length excluding the articular condyle" id="ABBRID0ECDDI" xlink:type="simple">SL</abbrev>
                  </td><td rowspan="1" colspan="1">0.668 ± 0.02 (0.625–0.715)</td><td rowspan="1" colspan="1">0.836 ± 0.04 (0.743–0.95)</td></tr><tr><td rowspan="1" colspan="1">
                    <abbrev xmlns:xlink="http://www.w3.org/1999/xlink" xlink:title="eye length" id="ABBRID0ERDDI" xlink:type="simple">EL</abbrev>
                  </td><td rowspan="1" colspan="1">0.179 ± 0.008 (0.167–0.19)</td><td rowspan="1" colspan="1">0.214 ± 0.012 (0.201–0.235)</td></tr><tr><td rowspan="1" colspan="1">
                    <abbrev xmlns:xlink="http://www.w3.org/1999/xlink" xlink:title="eye width" id="ABBRID0EAEDI" xlink:type="simple">EW</abbrev>
                  </td><td rowspan="1" colspan="1">0.132 ± 0.004 (0.123–0.136)</td><td rowspan="1" colspan="1">0.157 ± 0.015 (0.123–0.184)</td></tr><tr><td rowspan="1" colspan="1">
                    <abbrev xmlns:xlink="http://www.w3.org/1999/xlink" xlink:title="mesosoma length" id="ABBRID0EPEDI" xlink:type="simple">ML</abbrev>
                  </td><td rowspan="1" colspan="1">0.791 ± 0.04 (0.726–0.827)</td><td rowspan="1" colspan="1">1.06 ± 0.08 (0.935–1.18)</td></tr><tr><td rowspan="1" colspan="1">
                    <abbrev xmlns:xlink="http://www.w3.org/1999/xlink" xlink:title="hind tibia length" id="ABBRID0E5EDI" xlink:type="simple">HTL</abbrev>
                  </td><td rowspan="1" colspan="1">0.709 ± 0.02 (0.682–0.76)</td><td rowspan="1" colspan="1">0.892 ± 0.05 (0.799–0.961)</td></tr><tr><td rowspan="1" colspan="1">
                    <abbrev xmlns:xlink="http://www.w3.org/1999/xlink" xlink:title="pronotum width" id="ABBRID0ENFDI" xlink:type="simple">PNW</abbrev>
                  </td><td rowspan="1" colspan="1">0.417 ± 0.018 (0.38–0.447)</td><td rowspan="1" colspan="1">0.558 ± 0.04 (0.48–0.631)</td></tr><tr><td rowspan="1" colspan="1">
                    <abbrev xmlns:xlink="http://www.w3.org/1999/xlink" xlink:title="HW/HL * 100" id="ABBRID0E3FDI" xlink:type="simple">HI</abbrev>
                  </td><td rowspan="1" colspan="1">81.8 ± 3.3 (73.4–85.0)</td><td rowspan="1" colspan="1">90.2 ± 1.8 (87.2–92.8)</td></tr><tr><td rowspan="1" colspan="1">
                    <abbrev xmlns:xlink="http://www.w3.org/1999/xlink" xlink:title="SL/HL * 100" id="ABBRID0ELGDI" xlink:type="simple">SI1</abbrev>
                  </td><td rowspan="1" colspan="1">94.5 ± 1.5 (91.4–96.3)</td><td rowspan="1" colspan="1">93.9 ± 2.9 (87.8–98.7)</td></tr><tr><td rowspan="1" colspan="1">
                    <abbrev xmlns:xlink="http://www.w3.org/1999/xlink" xlink:title="SL/HW * 100" id="ABBRID0E1GDI" xlink:type="simple">SI2</abbrev>
                  </td><td rowspan="1" colspan="1">115.7 ± 4.4 (112.2–127.6)</td><td rowspan="1" colspan="1">104.7 ± 3.6 (97.3–109.3)</td></tr><tr><td rowspan="1" colspan="1">
                    <abbrev xmlns:xlink="http://www.w3.org/1999/xlink" xlink:title="HTL/ML * 100" id="ABBRID0EJHDI" xlink:type="simple">MI</abbrev>
                  </td><td rowspan="1" colspan="1">89.0 ± 3.1 (84.8–95.5)</td><td rowspan="1" colspan="1">84.5 ± 3.0 (81.1–91.9)</td></tr><tr><td rowspan="1" colspan="1">
                    <abbrev xmlns:xlink="http://www.w3.org/1999/xlink" xlink:title="EW/EL * 100" id="ABBRID0EYHDI" xlink:type="simple">EI1</abbrev>
                  </td><td rowspan="1" colspan="1">74.0 ± 3.6 (68.7–80.2)</td><td rowspan="1" colspan="1">73.3 ± 4.6 (61.2–78.3)</td></tr><tr><td rowspan="1" colspan="1">
                    <abbrev xmlns:xlink="http://www.w3.org/1999/xlink" xlink:title="EW/HL * 100" id="ABBRID0EHIDI" xlink:type="simple">EI2</abbrev>
                  </td><td rowspan="1" colspan="1">18.9 ± 0.9 (17.0–19.9)</td><td rowspan="1" colspan="1">17.8 ± 1.3 (15.0–19.8)</td></tr><tr><td rowspan="1" colspan="1">
                    <abbrev xmlns:xlink="http://www.w3.org/1999/xlink" xlink:title="HW/HTL * 100" id="ABBRID0EWIDI" xlink:type="simple">TI</abbrev>
                  </td><td rowspan="1" colspan="1">82.0 ± 2.6 (75.8–85.2)</td><td rowspan="1" colspan="1">89.2 ± 2.2 (85.4–93.8)</td></tr></tbody></table></table-wrap><fig id="F1" position="float" orientation="portrait"><label>Figures 1–2.</label><caption><p><italic><tp:taxon-name><tp:taxon-name-part taxon-name-part-type="genus" reg="Lasius">Lasius</tp:taxon-name-part><tp:taxon-name-part taxon-name-part-type="species" reg="tapinomoides">tapinomoides</tp:taxon-name-part></tp:taxon-name></italic> sp. n., holotype. <bold>1</bold> Lateral view <bold>2</bold> Dorsal view. Scale bar: 0.5 mm.</p></caption><graphic xmlns:xlink="http://www.w3.org/1999/xlink" xlink:href="zookeys-789-139-g001.jpg" position="float" orientation="portrait" xlink:type="simple" id="oo_234301.jpg"/></fig><!--PageBreak--><p>Head oval, 1.2 times as wide as long, lateral surfaces above eyes convex, occipital margin of head slightly convex (Figs <xref ref-type="fig" rid="F2">3–4</xref>). Clypeus shiny and smooth, its anterior margin convex, lacking median anterior notch, covered with sparse, decumbent to erect pubescence, average distance between setae longer than three fourths of their length. <!--PageBreak-->Masticatory border of mandibles with 7–8 teeth. Eyes medium-sized, oval, 0.25 times as long as length of the head. Antennal scape long, straight or slightly curved on its anterior part, 0.9 times as long as length of the head, exceeding beyond occipital margin of head, in apex gradually widened. Pedicel more than 2.0 times longer than wide, average 2.5 times longer than second segment of funiculus. Other funicular segments from 1.5 to 2.0 times longer than wide (Figs <xref ref-type="fig" rid="F2">3–4</xref>). Surface of scape with very fine microreticulation, shiny. Its surface covered with thin, dense, adpressed setae, on its apical part several suberect setae also occur.</p><fig id="F2" position="float" orientation="portrait"><label>Figures 3–5.</label><caption><p><italic><tp:taxon-name><tp:taxon-name-part taxon-name-part-type="genus" reg="Lasius">Lasius</tp:taxon-name-part><tp:taxon-name-part taxon-name-part-type="species" reg="tapinomoides">tapinomoides</tp:taxon-name-part></tp:taxon-name></italic> sp. n. <bold>3</bold> Holotype, head with antennae <bold>4</bold> Holotype, head <bold>5</bold> Gyne, head. Scale bar: 0.5 mm.</p></caption><graphic xmlns:xlink="http://www.w3.org/1999/xlink" xlink:href="zookeys-789-139-g002.jpg" position="float" orientation="portrait" xlink:type="simple" id="oo_234302.jpg"/></fig><p>Genae with few adpressed to suberect setae (Figure <xref ref-type="fig" rid="F2">3</xref>). Underside of head with thin, dense, adpressed setae and a few long, suberect to erect setae (Figure <xref ref-type="fig" rid="F1">1</xref>). Whole frontal head surface covered with short, adpressed and dense pubescence and sparse, long, thick suberect to erect setae, the distance between setae at least as long as three fourths of their length (Figs <xref ref-type="fig" rid="F2">3–4</xref>).</p><!--PageBreak--><p>Mesosoma short, 1.9 times as long as wide. In lateral view, promesonotum low and flattened, metanotal groove very shallow, propodeum very low, propodeal dorsum slightly convex, propodeal declivity convex, less than twice length of propodeal dorsum (Figure <xref ref-type="fig" rid="F1">1</xref>). Whole mesosoma surface shiny with sparse microreticulation, covered with short, adpressed and dense pubescence, and sparse, long, thick suberect to erect setae, the distance between setae at least as long as half of their length, metapleuron below the level of the propodeal spiracle with more than 5 setae (Figs <xref ref-type="fig" rid="F1">1–2</xref>).</p><!--PageBreak--><p>Petiole scale low, in lateral view with slightly convex sides, its dorsal crest thick and arched (Figure <xref ref-type="fig" rid="F1">1</xref>). Gaster with very rare and fine microreticulation, shiny, bearing pilosity similar to this covering mesosoma. Legs long, shiny, with fine microreticulation. Surface of tibia and femora with thin, dense, adpressed to subdecumbent setae, extensor profile without erect setae (Figs <xref ref-type="fig" rid="F1">1–2</xref>).</p></tp:treatment-sec><tp:treatment-sec sec-type="description" id="SECID0ENVAE"><title>Description.</title><p>Gyne.</p><p>Measurements and Indices (n=1): <abbrev xmlns:xlink="http://www.w3.org/1999/xlink" xlink:title="head length" id="ABBRID0EUVAE" xlink:type="simple">HL</abbrev>: 1.03; <abbrev xmlns:xlink="http://www.w3.org/1999/xlink" xlink:title="head width" id="ABBRID0EYVAE" xlink:type="simple">HW</abbrev>: 1.2; <abbrev xmlns:xlink="http://www.w3.org/1999/xlink" xlink:title="maximum straight-line scape length excluding the articular condyle" id="ABBRID0E3VAE" xlink:type="simple">SL</abbrev>: 0.9; <abbrev xmlns:xlink="http://www.w3.org/1999/xlink" xlink:title="eye length" id="ABBRID0EAWAE" xlink:type="simple">EL</abbrev>: 0.3; <abbrev xmlns:xlink="http://www.w3.org/1999/xlink" xlink:title="eye width" id="ABBRID0EEWAE" xlink:type="simple">EW</abbrev>: 0.24; <abbrev xmlns:xlink="http://www.w3.org/1999/xlink" xlink:title="mesosoma length" id="ABBRID0EIWAE" xlink:type="simple">ML</abbrev>: 2.3; <abbrev xmlns:xlink="http://www.w3.org/1999/xlink" xlink:title="hind tibia length" id="ABBRID0EMWAE" xlink:type="simple">HTL</abbrev>: 1.3; <abbrev xmlns:xlink="http://www.w3.org/1999/xlink" xlink:title="pronotum width" id="ABBRID0EQWAE" xlink:type="simple">PNW</abbrev>: 1.4; <abbrev xmlns:xlink="http://www.w3.org/1999/xlink" xlink:title="HW/HL * 100" id="ABBRID0EUWAE" xlink:type="simple">HI</abbrev>: 116.5; <abbrev xmlns:xlink="http://www.w3.org/1999/xlink" xlink:title="SL/HL * 100" id="ABBRID0EYWAE" xlink:type="simple">SI1</abbrev>: 87.4; <abbrev xmlns:xlink="http://www.w3.org/1999/xlink" xlink:title="SL/HW * 100" id="ABBRID0E3WAE" xlink:type="simple">SI2</abbrev>: 75; <abbrev xmlns:xlink="http://www.w3.org/1999/xlink" xlink:title="HTL/ML * 100" id="ABBRID0EAXAE" xlink:type="simple">MI</abbrev>: 56.5; <abbrev xmlns:xlink="http://www.w3.org/1999/xlink" xlink:title="EW/EL * 100" id="ABBRID0EEXAE" xlink:type="simple">EI1</abbrev>: 80; <abbrev xmlns:xlink="http://www.w3.org/1999/xlink" xlink:title="EW/HL * 100" id="ABBRID0EIXAE" xlink:type="simple">EI2</abbrev>:23; <abbrev xmlns:xlink="http://www.w3.org/1999/xlink" xlink:title="HW/HTL * 100" id="ABBRID0EMXAE" xlink:type="simple">TI</abbrev>: 92.</p><p>Head, mesosoma, petiole and gaster dark brown. Antennae, tibiae and tarsi bright brown to orange (Figs <xref ref-type="fig" rid="F2">5</xref>–<xref ref-type="fig" rid="F3">7</xref>).</p><fig id="F3" position="float" orientation="portrait"><label>Figures 6–7.</label><caption><p><italic><tp:taxon-name><tp:taxon-name-part taxon-name-part-type="genus" reg="Lasius">Lasius</tp:taxon-name-part><tp:taxon-name-part taxon-name-part-type="species" reg="tapinomoides">tapinomoides</tp:taxon-name-part></tp:taxon-name></italic> sp. n., gyne. <bold>6</bold> Lateral view <bold>7</bold> Dorsal view. Scale bar: 0.5 mm</p></caption><graphic xmlns:xlink="http://www.w3.org/1999/xlink" xlink:href="zookeys-789-139-g003.jpg" position="float" orientation="portrait" xlink:type="simple" id="oo_234303.jpg"/></fig><p>Head trapezoidal, 1.1 times as wide as long, lateral surfaces above eyes convex, sides of occipital margin of head slightly convex, its central part concave (Figure <xref ref-type="fig" rid="F2">5</xref>). Clypeus shiny and smooth, its anterior margin convex, lacking median anterior notch, covered with decumbent to erect setae, average distance between setae longer than one third of their length. Masticatory border of mandibles with seven teeth. Eyes medium-sized, oval, 0.3 times as long as length of the head. Antennal scape short, curved on its anterior part, 0.9 times as long as length of the head, slightly exceeding beyond occipital margin of head, in apex gradually widened. Pedicel more than 2.0 times longer than wide, 2.0 times longer than second segment of funiculus. Other funicular segments from 1.5 to 2.0 times longer than wide (Figure <xref ref-type="fig" rid="F2">5</xref>). Surface of scape with very fine microreticulation, shiny. Its surface covered with thin, dense, adpressed to decumbent pubescence, on its apical part a few short, suberect setae also occur. Genae with thin, dense adpressed pubescence and a few suberect setae (Figure <xref ref-type="fig" rid="F2">5</xref>). Underside of head with thin, dense, adpressed pubescence and a few long, suberect setae (Figure <xref ref-type="fig" rid="F3">6</xref>). Whole frontal head surface covered with short, adpressed and dense pubescence and sparse, long, thick suberect to erect setae, the distance between setae at least as long as three fourths of their length (Figs <xref ref-type="fig" rid="F2">5</xref>–<xref ref-type="fig" rid="F3">6</xref>).</p><p>Mesosoma long, 1.6 times as long as wide. In lateral view moderately high, its dorsum slightly convex, propodeal dorsum slightly convex, propodeal declivity convex (Figure <xref ref-type="fig" rid="F3">6</xref>). Whole mesosoma surface shiny with very sparse microreticulation, covered with short, adpressed and dense pubescence, and sparse, long, thick suberect to erect setae, the distance between setae at least as long as half of their length (Figs <xref ref-type="fig" rid="F3">6–7</xref>).</p><p>Petiole scale low and wide, in lateral view with slightly convex sides, its dorsal crest wide and deeply concave in central part. Gaster with moderately thick and fine microreticulation, shiny, bearing pilosity denser than this covering mesosoma. Legs long, shiny, with fine microreticulation. Surface of tibia and femora with thin, dense, adpressed to subdecumbent setae, extensor profile of tibia with erect setae (Figs <xref ref-type="fig" rid="F3">6–7</xref>).</p></tp:treatment-sec><tp:treatment-sec sec-type="Differential diagnosis" id="SECID0EA1AE"><title>Differential diagnosis.</title><p>Worker. As a member of the <italic><tp:taxon-name><tp:taxon-name-part taxon-name-part-type="genus" reg="Lasius">L.</tp:taxon-name-part><tp:taxon-name-part taxon-name-part-type="species" reg="alienus">alienus</tp:taxon-name-part></tp:taxon-name></italic> group it is characterized by dorsal plane of scape, genae, and extensor profile of hind tibiae lacking or having very few erect or suberect setae and, in all species known from Crete, presence of &gt;15 erect setae on the occipital edge of the head. Within the <italic><tp:taxon-name><tp:taxon-name-part taxon-name-part-type="genus" reg="Lasius">L.</tp:taxon-name-part><tp:taxon-name-part taxon-name-part-type="species" reg="alienus">alienus</tp:taxon-name-part></tp:taxon-name></italic> group <!--PageBreak-->it can be classified to the <italic><tp:taxon-name><tp:taxon-name-part taxon-name-part-type="genus" reg="Lasius">L.</tp:taxon-name-part><tp:taxon-name-part taxon-name-part-type="species" reg="turcicus">turcicus</tp:taxon-name-part></tp:taxon-name></italic> complex. This complex can be characterized by small number of mandibular teeth (6–8), usually lack of suberect setae on hind tibia, very sparse clypeal pubescence, and more or less shallow metanotal groove. There are three known species of this complex: <italic><tp:taxon-name><tp:taxon-name-part taxon-name-part-type="genus" reg="Lasius">L.</tp:taxon-name-part><tp:taxon-name-part taxon-name-part-type="species" reg="turcicus">turcicus</tp:taxon-name-part></tp:taxon-name></italic>, <italic><tp:taxon-name><tp:taxon-name-part taxon-name-part-type="genus" reg="Lasius">L.</tp:taxon-name-part><tp:taxon-name-part taxon-name-part-type="species" reg="neglectus">neglectus</tp:taxon-name-part></tp:taxon-name></italic> and <italic><tp:taxon-name><tp:taxon-name-part taxon-name-part-type="genus" reg="Lasius">L.</tp:taxon-name-part><tp:taxon-name-part taxon-name-part-type="species" reg="austriacus">austriacus</tp:taxon-name-part></tp:taxon-name></italic>. <italic><tp:taxon-name><tp:taxon-name-part taxon-name-part-type="genus" reg="Lasius">Lasius</tp:taxon-name-part><tp:taxon-name-part taxon-name-part-type="species" reg="tapinomoides">tapinomoides</tp:taxon-name-part></tp:taxon-name></italic> sp. n. differs from all of them in presence of suberect to erect setae on antennal scape covering its apical part (ca. 1/3 upper part of the scape). Additionally from first two relatives it differs also in very shallow metanotal groove and from <italic><tp:taxon-name><tp:taxon-name-part taxon-name-part-type="genus" reg="Lasius">L.</tp:taxon-name-part><tp:taxon-name-part taxon-name-part-type="species" reg="austriacus">austriacus</tp:taxon-name-part></tp:taxon-name></italic> it differs in more flattened promesonotum, antennal sockets set not very close to posterior clypeal margin and habitat preferences. <italic><tp:taxon-name><tp:taxon-name-part taxon-name-part-type="genus" reg="Lasius">Lasius</tp:taxon-name-part><tp:taxon-name-part taxon-name-part-type="species" reg="austriacus">austriacus</tp:taxon-name-part></tp:taxon-name></italic> is related with xerothermous sites (<xref ref-type="bibr" rid="B20">Schlick-Steiner et al. 2003</xref>, <xref ref-type="bibr" rid="B23">Steiner et al. 2004</xref>) while <italic><tp:taxon-name><tp:taxon-name-part taxon-name-part-type="genus" reg="Lasius">L.</tp:taxon-name-part><tp:taxon-name-part taxon-name-part-type="species" reg="tapinomoides">tapinomoides</tp:taxon-name-part></tp:taxon-name></italic> inhabits moist, closed canopy forests.</p><p>There are two other species of the <italic><tp:taxon-name><tp:taxon-name-part taxon-name-part-type="genus" reg="Lasius">L.</tp:taxon-name-part><tp:taxon-name-part taxon-name-part-type="species" reg="alienus">alienus</tp:taxon-name-part></tp:taxon-name></italic> group known from Crete: <italic><tp:taxon-name><tp:taxon-name-part taxon-name-part-type="genus" reg="Lasius">L.</tp:taxon-name-part><tp:taxon-name-part taxon-name-part-type="species" reg="bombycina">bombycina</tp:taxon-name-part></tp:taxon-name></italic> Seifert &amp; Galkowski, 2016 and <italic><tp:taxon-name><tp:taxon-name-part taxon-name-part-type="genus" reg="Lasius">L.</tp:taxon-name-part><tp:taxon-name-part taxon-name-part-type="species" reg="turcicus">turcicus</tp:taxon-name-part></tp:taxon-name></italic> Santschi, 1921. <italic><tp:taxon-name><tp:taxon-name-part taxon-name-part-type="genus" reg="Lasius">Lasius</tp:taxon-name-part><tp:taxon-name-part taxon-name-part-type="species" reg="tapinomoides">tapinomoides</tp:taxon-name-part></tp:taxon-name></italic> differs from all of them in very small body size. Nevertheless, at the first glance it can be confused with small workers of <italic><tp:taxon-name><tp:taxon-name-part taxon-name-part-type="genus" reg="Lasius">L.</tp:taxon-name-part><tp:taxon-name-part taxon-name-part-type="species" reg="turcicus">turcicus</tp:taxon-name-part></tp:taxon-name></italic>, from which it differs in the following measurements (<italic><tp:taxon-name><tp:taxon-name-part taxon-name-part-type="genus" reg="Lasius">L.</tp:taxon-name-part><tp:taxon-name-part taxon-name-part-type="species" reg="tapinomoides">tapinomoides</tp:taxon-name-part></tp:taxon-name></italic> sp. n. vs <italic><tp:taxon-name><tp:taxon-name-part taxon-name-part-type="genus" reg="Lasius">L.</tp:taxon-name-part><tp:taxon-name-part taxon-name-part-type="species" reg="turcicus">turcicus</tp:taxon-name-part></tp:taxon-name></italic>): <abbrev xmlns:xlink="http://www.w3.org/1999/xlink" xlink:title="HW/HL * 100" id="ABBRID0EOAAG" xlink:type="simple">HI</abbrev>: 81.8 ± 3.3 (73.4–85.0) vs 90.2 ± 1.8 (87.2–92.8), <abbrev xmlns:xlink="http://www.w3.org/1999/xlink" xlink:title="SL/HW * 100" id="ABBRID0ESAAG" xlink:type="simple">SI2</abbrev>: 115.7 ± 4.4 (112.2–127.6) vs 104.7 ± 3.6 (97.3–109.3), <abbrev xmlns:xlink="http://www.w3.org/1999/xlink" xlink:title="HW/HTL * 100" id="ABBRID0EWAAG" xlink:type="simple">TI</abbrev>: 82.0 ± 2.6 (75.8–85.2) vs <abbrev xmlns:xlink="http://www.w3.org/1999/xlink" xlink:title="HW/HTL * 100" id="ABBRID0E1AAG" xlink:type="simple">TI</abbrev>: 89.2 ± 2.2 (85.4–93.8). For more measurements data see Table <xref ref-type="table" rid="T1">1</xref>.</p><p>Gyne. During our fieldwork we could observe several gynes of <italic><tp:taxon-name><tp:taxon-name-part taxon-name-part-type="genus" reg="Lasius">L.</tp:taxon-name-part><tp:taxon-name-part taxon-name-part-type="species" reg="tapinomoides">tapinomoides</tp:taxon-name-part></tp:taxon-name></italic> and all detected nests were monogynous. Unfortunately, we were able to collect only a single specimen, therefore we provide very scarce data. As a coherent differential diagnosis is impeded, we decided to limit it to the most visible difference. Based on the morphology, <italic><tp:taxon-name><tp:taxon-name-part taxon-name-part-type="genus" reg="Lasius">L.</tp:taxon-name-part><tp:taxon-name-part taxon-name-part-type="species" reg="tapinomoides">tapinomoides</tp:taxon-name-part></tp:taxon-name></italic> differs from <italic><tp:taxon-name><tp:taxon-name-part taxon-name-part-type="genus" reg="Lasius">L.</tp:taxon-name-part><tp:taxon-name-part taxon-name-part-type="species" reg="turcicus">turcicus</tp:taxon-name-part></tp:taxon-name></italic>, <italic><tp:taxon-name><tp:taxon-name-part taxon-name-part-type="genus" reg="Lasius">L.</tp:taxon-name-part><tp:taxon-name-part taxon-name-part-type="species" reg="austriacus">austriacus</tp:taxon-name-part></tp:taxon-name></italic> and <italic><tp:taxon-name><tp:taxon-name-part taxon-name-part-type="genus" reg="Lasius">L.</tp:taxon-name-part><tp:taxon-name-part taxon-name-part-type="species" reg="neglectus">neglectus</tp:taxon-name-part></tp:taxon-name></italic> in presence of erect setae on tibiae.</p></tp:treatment-sec><tp:treatment-sec sec-type="distribution" id="SECID0E2CAG"><title>General distribution.</title><p>Greece: Crete – endemic species.</p></tp:treatment-sec><tp:treatment-sec sec-type="biology" id="SECID0EADAG"><title>Biology.</title><p>Species inhabiting moist, closed canopy forests, which are most often located in stream valleys. Nesting in wet soil, under shallow and small rocks. Nests, most often, located in the vicinity of water sources. Workers were found in the litter or on the rocks surrounding the nest entrance. Colonies monogynous.</p><p>The following ant species were recorded in the same areas as <italic><tp:taxon-name><tp:taxon-name-part taxon-name-part-type="genus" reg="Lasius">L.</tp:taxon-name-part><tp:taxon-name-part taxon-name-part-type="species" reg="tapinomoides">tapinomoides</tp:taxon-name-part></tp:taxon-name></italic>:</p><p>Antonios Spilia Gorge: <italic><tp:taxon-name><tp:taxon-name-part taxon-name-part-type="genus" reg="Aphaenogaster">Aphaenogaster</tp:taxon-name-part><tp:taxon-name-part taxon-name-part-type="species" reg="cecconii">cecconii</tp:taxon-name-part></tp:taxon-name></italic> Emery, <italic><tp:taxon-name><tp:taxon-name-part taxon-name-part-type="genus" reg="Aphaenogaster">A.</tp:taxon-name-part><tp:taxon-name-part taxon-name-part-type="species" reg="rugosoferruginea">rugosoferruginea</tp:taxon-name-part></tp:taxon-name></italic> Forel, <italic><tp:taxon-name><tp:taxon-name-part taxon-name-part-type="genus" reg="Aphaenogaster">A.</tp:taxon-name-part><tp:taxon-name-part taxon-name-part-type="species" reg="simonellii">simonellii</tp:taxon-name-part></tp:taxon-name></italic> Emery, <italic><tp:taxon-name><tp:taxon-name-part taxon-name-part-type="genus" reg="Camponotus">Camponotus</tp:taxon-name-part><tp:taxon-name-part taxon-name-part-type="species" reg="candiotes">candiotes</tp:taxon-name-part></tp:taxon-name></italic> Emery, <italic><tp:taxon-name><tp:taxon-name-part taxon-name-part-type="genus" reg="Camponotus">C.</tp:taxon-name-part><tp:taxon-name-part taxon-name-part-type="species" reg="lateralis">lateralis</tp:taxon-name-part></tp:taxon-name></italic> (Olivier), <italic><tp:taxon-name><tp:taxon-name-part taxon-name-part-type="genus" reg="Crematogaster">Crematogaster</tp:taxon-name-part><tp:taxon-name-part taxon-name-part-type="species" reg="ionia">ionia</tp:taxon-name-part></tp:taxon-name></italic> Forel, <italic><tp:taxon-name><tp:taxon-name-part taxon-name-part-type="genus" reg="Messor">Messor</tp:taxon-name-part><tp:taxon-name-part taxon-name-part-type="species" reg="wasmanni">wasmanni</tp:taxon-name-part></tp:taxon-name></italic> Krausse, <tp:taxon-name><tp:taxon-name-part taxon-name-part-type="genus" reg="Pheidole">Pheidole</tp:taxon-name-part><tp:taxon-name-part taxon-name-part-type="uncertainty-rank">cf.</tp:taxon-name-part><tp:taxon-name-part taxon-name-part-type="species" reg="pallidula">pallidula</tp:taxon-name-part></tp:taxon-name>, <italic><tp:taxon-name><tp:taxon-name-part taxon-name-part-type="genus" reg="Stigmatomma">Stigmatomma</tp:taxon-name-part><tp:taxon-name-part taxon-name-part-type="species" reg="denticulatum">denticulatum</tp:taxon-name-part></tp:taxon-name></italic> Roger, <italic><tp:taxon-name><tp:taxon-name-part taxon-name-part-type="genus" reg="Temnothorax">Temnothorax</tp:taxon-name-part><tp:taxon-name-part taxon-name-part-type="species" reg="ariadnae">ariadnae</tp:taxon-name-part></tp:taxon-name></italic> Csősz, Heinze &amp; Mikó, <tp:taxon-name><tp:taxon-name-part taxon-name-part-type="genus" reg="Temnothorax">T.</tp:taxon-name-part><tp:taxon-name-part taxon-name-part-type="uncertainty-rank">cf.</tp:taxon-name-part><tp:taxon-name-part taxon-name-part-type="species" reg="graecus">graecus</tp:taxon-name-part></tp:taxon-name>, <tp:taxon-name><tp:taxon-name-part taxon-name-part-type="genus" reg="Temnothorax">T.</tp:taxon-name-part><tp:taxon-name-part taxon-name-part-type="uncertainty-rank">cf.</tp:taxon-name-part><tp:taxon-name-part taxon-name-part-type="species" reg="exilis">exilis</tp:taxon-name-part></tp:taxon-name>, <tp:taxon-name><tp:taxon-name-part taxon-name-part-type="genus" reg="Temnothorax">T.</tp:taxon-name-part><tp:taxon-name-part taxon-name-part-type="uncertainty-rank">cf.</tp:taxon-name-part><tp:taxon-name-part taxon-name-part-type="species" reg="luteus">luteus</tp:taxon-name-part></tp:taxon-name>, <italic><tp:taxon-name><tp:taxon-name-part taxon-name-part-type="genus" reg="Tetramorium">Tetramorium</tp:taxon-name-part><tp:taxon-name-part taxon-name-part-type="species" reg="caespitum">caespitum</tp:taxon-name-part></tp:taxon-name></italic> (Linnaeus), <italic><tp:taxon-name><tp:taxon-name-part taxon-name-part-type="genus" reg="Tetramorium">T.</tp:taxon-name-part><tp:taxon-name-part taxon-name-part-type="species" reg="diomedeum">diomedeum</tp:taxon-name-part></tp:taxon-name></italic> Emery;</p><p>Plemeniana n. Kandanos: <italic><tp:taxon-name><tp:taxon-name-part taxon-name-part-type="genus" reg="Aphaenogaster">Aphaenogaster</tp:taxon-name-part><tp:taxon-name-part taxon-name-part-type="species" reg="rugosoferruginea">rugosoferruginea</tp:taxon-name-part></tp:taxon-name></italic>, <italic><tp:taxon-name><tp:taxon-name-part taxon-name-part-type="genus" reg="Aphaenogaster">A.</tp:taxon-name-part><tp:taxon-name-part taxon-name-part-type="species" reg="simonellii">simonellii</tp:taxon-name-part></tp:taxon-name></italic>, <italic><tp:taxon-name><tp:taxon-name-part taxon-name-part-type="genus" reg="Camponotus">Camponotus</tp:taxon-name-part><tp:taxon-name-part taxon-name-part-type="species" reg="candiotes">candiotes</tp:taxon-name-part></tp:taxon-name></italic>, <italic><tp:taxon-name><tp:taxon-name-part taxon-name-part-type="genus" reg="Camponotus">C.</tp:taxon-name-part><tp:taxon-name-part taxon-name-part-type="species" reg="gestroi">gestroi</tp:taxon-name-part></tp:taxon-name></italic> Emery, <italic><tp:taxon-name><tp:taxon-name-part taxon-name-part-type="genus" reg="Camponotus">C.</tp:taxon-name-part><tp:taxon-name-part taxon-name-part-type="species" reg="lateralis">lateralis</tp:taxon-name-part></tp:taxon-name></italic>, <italic><tp:taxon-name><tp:taxon-name-part taxon-name-part-type="genus" reg="Colobopsis">Colobopsis</tp:taxon-name-part><tp:taxon-name-part taxon-name-part-type="species" reg="truncata">truncata</tp:taxon-name-part></tp:taxon-name></italic> (Spinola), <tp:taxon-name><tp:taxon-name-part taxon-name-part-type="genus" reg="Crematogaster">Crematogaster</tp:taxon-name-part><tp:taxon-name-part taxon-name-part-type="uncertainty-rank">cf.</tp:taxon-name-part><tp:taxon-name-part taxon-name-part-type="species" reg="ionia">ionia</tp:taxon-name-part></tp:taxon-name>, <italic><tp:taxon-name><tp:taxon-name-part taxon-name-part-type="genus" reg="Lasius">Lasius</tp:taxon-name-part><tp:taxon-name-part taxon-name-part-type="species" reg="lasioides">lasioides</tp:taxon-name-part></tp:taxon-name></italic> (Emery), <italic><tp:taxon-name><tp:taxon-name-part taxon-name-part-type="genus" reg="Messor">Messor</tp:taxon-name-part><tp:taxon-name-part taxon-name-part-type="species" reg="ibericus">ibericus</tp:taxon-name-part></tp:taxon-name></italic> Santschi, <italic><tp:taxon-name><tp:taxon-name-part taxon-name-part-type="genus" reg="Tetramorium">Tetramorium</tp:taxon-name-part><tp:taxon-name-part taxon-name-part-type="species" reg="caespitum">caespitum</tp:taxon-name-part></tp:taxon-name></italic>;</p><p>Orthes Gorge: <italic><tp:taxon-name><tp:taxon-name-part taxon-name-part-type="genus" reg="Aphaenogaster">Aphaenogaster</tp:taxon-name-part><tp:taxon-name-part taxon-name-part-type="species" reg="cecconii">cecconii</tp:taxon-name-part></tp:taxon-name></italic>, <tp:taxon-name><tp:taxon-name-part taxon-name-part-type="genus" reg="Aphaenogaster">A.</tp:taxon-name-part><tp:taxon-name-part taxon-name-part-type="uncertainty-rank">cf.</tp:taxon-name-part><tp:taxon-name-part taxon-name-part-type="species" reg="subterranea">subterranea</tp:taxon-name-part></tp:taxon-name>, <italic><tp:taxon-name><tp:taxon-name-part taxon-name-part-type="genus" reg="Aphaenogaster">A.</tp:taxon-name-part><tp:taxon-name-part taxon-name-part-type="species" reg="simonellii">simonellii</tp:taxon-name-part></tp:taxon-name></italic>, <italic><tp:taxon-name><tp:taxon-name-part taxon-name-part-type="genus" reg="Camponotus">Camponotus</tp:taxon-name-part><tp:taxon-name-part taxon-name-part-type="species" reg="baldaccii">baldaccii</tp:taxon-name-part></tp:taxon-name></italic> Emery, <italic><tp:taxon-name><tp:taxon-name-part taxon-name-part-type="genus" reg="Camponotus">C.</tp:taxon-name-part><tp:taxon-name-part taxon-name-part-type="species" reg="candiotes">candiotes</tp:taxon-name-part></tp:taxon-name></italic>, <italic><tp:taxon-name><tp:taxon-name-part taxon-name-part-type="genus" reg="Camponotus">C.</tp:taxon-name-part><tp:taxon-name-part taxon-name-part-type="species" reg="jaliensis">jaliensis</tp:taxon-name-part></tp:taxon-name></italic> Dalla Torre, <italic><tp:taxon-name><tp:taxon-name-part taxon-name-part-type="genus" reg="Camponotus">C.</tp:taxon-name-part><tp:taxon-name-part taxon-name-part-type="species" reg="kiesenwetteri">kiesenwetteri</tp:taxon-name-part></tp:taxon-name></italic> (Roger), <italic><tp:taxon-name><tp:taxon-name-part taxon-name-part-type="genus" reg="Camponotus">C.</tp:taxon-name-part><tp:taxon-name-part taxon-name-part-type="species" reg="rebeccae">rebeccae</tp:taxon-name-part></tp:taxon-name></italic> Forel, <italic><tp:taxon-name><tp:taxon-name-part taxon-name-part-type="genus" reg="Crematogaster">Crematogaster</tp:taxon-name-part><tp:taxon-name-part taxon-name-part-type="species" reg="sordidula">sordidula</tp:taxon-name-part></tp:taxon-name></italic> (Nylander), <italic><tp:taxon-name><tp:taxon-name-part taxon-name-part-type="genus" reg="Lasius">Lasius</tp:taxon-name-part><tp:taxon-name-part taxon-name-part-type="species" reg="lasioides">lasioides</tp:taxon-name-part></tp:taxon-name></italic>, <italic><tp:taxon-name><tp:taxon-name-part taxon-name-part-type="genus" reg="Lepisiota">Lepisiota</tp:taxon-name-part><tp:taxon-name-part taxon-name-part-type="species" reg="nigra">nigra</tp:taxon-name-part></tp:taxon-name></italic> Dalla Torre, <tp:taxon-name><tp:taxon-name-part taxon-name-part-type="genus" reg="Messor">Messor</tp:taxon-name-part><tp:taxon-name-part taxon-name-part-type="uncertainty-rank">cf.</tp:taxon-name-part><tp:taxon-name-part taxon-name-part-type="species" reg="muticus">muticus</tp:taxon-name-part></tp:taxon-name>, <italic><tp:taxon-name><tp:taxon-name-part taxon-name-part-type="genus" reg="Messor">M.</tp:taxon-name-part><tp:taxon-name-part taxon-name-part-type="species" reg="wasmanni">wasmanni</tp:taxon-name-part></tp:taxon-name></italic>, <tp:taxon-name><tp:taxon-name-part taxon-name-part-type="genus" reg="Tetramorium">Tetramorium</tp:taxon-name-part><tp:taxon-name-part taxon-name-part-type="uncertainty-rank">cf.</tp:taxon-name-part><tp:taxon-name-part taxon-name-part-type="species" reg="caespitum">caespitum</tp:taxon-name-part></tp:taxon-name>, <italic><tp:taxon-name><tp:taxon-name-part taxon-name-part-type="genus" reg="Tetramorium">T.</tp:taxon-name-part><tp:taxon-name-part taxon-name-part-type="species" reg="kephalosi">kephalosi</tp:taxon-name-part></tp:taxon-name></italic> Salata &amp; Borowiec</p><p>n. Argioupolis: <italic><tp:taxon-name><tp:taxon-name-part taxon-name-part-type="genus" reg="Aphaenogaster">Aphaenogaster</tp:taxon-name-part><tp:taxon-name-part taxon-name-part-type="species" reg="cecconii">cecconii</tp:taxon-name-part></tp:taxon-name></italic>, <italic><tp:taxon-name><tp:taxon-name-part taxon-name-part-type="genus" reg="Aphaenogaster">A.</tp:taxon-name-part><tp:taxon-name-part taxon-name-part-type="species" reg="rugosoferruginea">rugosoferruginea</tp:taxon-name-part></tp:taxon-name></italic>, <italic><tp:taxon-name><tp:taxon-name-part taxon-name-part-type="genus" reg="Aphaenogaster">A.</tp:taxon-name-part><tp:taxon-name-part taxon-name-part-type="species" reg="simonellii">simonellii</tp:taxon-name-part></tp:taxon-name></italic>, <italic><tp:taxon-name><tp:taxon-name-part taxon-name-part-type="genus" reg="Camponotus">Camponotus</tp:taxon-name-part><tp:taxon-name-part taxon-name-part-type="species" reg="candiotes">candiotes</tp:taxon-name-part></tp:taxon-name></italic>, <italic><tp:taxon-name><tp:taxon-name-part taxon-name-part-type="genus" reg="Camponotus">C.</tp:taxon-name-part><tp:taxon-name-part taxon-name-part-type="species" reg="lateralis">lateralis</tp:taxon-name-part></tp:taxon-name></italic>, <tp:taxon-name><tp:taxon-name-part taxon-name-part-type="genus" reg="Crematogaster">Crematogaster</tp:taxon-name-part><tp:taxon-name-part taxon-name-part-type="uncertainty-rank">cf.</tp:taxon-name-part><tp:taxon-name-part taxon-name-part-type="species" reg="ionia">ionia</tp:taxon-name-part></tp:taxon-name>, <italic><tp:taxon-name><tp:taxon-name-part taxon-name-part-type="genus" reg="Lepisiota">Lepisiota</tp:taxon-name-part><tp:taxon-name-part taxon-name-part-type="species" reg="nigra">nigra</tp:taxon-name-part></tp:taxon-name></italic>, <tp:taxon-name><tp:taxon-name-part taxon-name-part-type="genus" reg="Messor">Messor</tp:taxon-name-part><tp:taxon-name-part taxon-name-part-type="uncertainty-rank">cf.</tp:taxon-name-part><tp:taxon-name-part taxon-name-part-type="species" reg="muticus">muticus</tp:taxon-name-part></tp:taxon-name>, <italic><tp:taxon-name><tp:taxon-name-part taxon-name-part-type="genus" reg="Messor">M.</tp:taxon-name-part><tp:taxon-name-part taxon-name-part-type="species" reg="wasmanni">wasmanni</tp:taxon-name-part></tp:taxon-name></italic>, <tp:taxon-name><tp:taxon-name-part taxon-name-part-type="genus" reg="Pheidole">Pheidole</tp:taxon-name-part><tp:taxon-name-part taxon-name-part-type="uncertainty-rank">cf.</tp:taxon-name-part><tp:taxon-name-part taxon-name-part-type="species" reg="pallidula">pallidula</tp:taxon-name-part></tp:taxon-name>, <italic><tp:taxon-name><tp:taxon-name-part taxon-name-part-type="genus" reg="Plagiolepis">Plagiolepis</tp:taxon-name-part><tp:taxon-name-part taxon-name-part-type="species" reg="pallescens">pallescens</tp:taxon-name-part></tp:taxon-name></italic> sensu Radchenko, <tp:taxon-name><tp:taxon-name-part taxon-name-part-type="genus" reg="Temnothorax">Temnothorax</tp:taxon-name-part><tp:taxon-name-part taxon-name-part-type="uncertainty-rank">cf.</tp:taxon-name-part><tp:taxon-name-part taxon-name-part-type="species" reg="luteus">luteus</tp:taxon-name-part></tp:taxon-name>, <italic><tp:taxon-name><tp:taxon-name-part taxon-name-part-type="genus" reg="Temnothorax">T.</tp:taxon-name-part><tp:taxon-name-part taxon-name-part-type="species" reg="ariadnae">ariadnae</tp:taxon-name-part></tp:taxon-name></italic>, <tp:taxon-name><tp:taxon-name-part taxon-name-part-type="genus" reg="Temnothorax">T.</tp:taxon-name-part><tp:taxon-name-part taxon-name-part-type="uncertainty-rank">cf.</tp:taxon-name-part><tp:taxon-name-part taxon-name-part-type="species" reg="exilis">exilis</tp:taxon-name-part></tp:taxon-name>, <tp:taxon-name><tp:taxon-name-part taxon-name-part-type="genus" reg="Temnothorax">T.</tp:taxon-name-part><tp:taxon-name-part taxon-name-part-type="uncertainty-rank">cf.</tp:taxon-name-part><tp:taxon-name-part taxon-name-part-type="species" reg="graecus">graecus</tp:taxon-name-part></tp:taxon-name>, <tp:taxon-name><tp:taxon-name-part taxon-name-part-type="genus" reg="Tetramorium">Tetramorium</tp:taxon-name-part><tp:taxon-name-part taxon-name-part-type="uncertainty-rank">cf.</tp:taxon-name-part><tp:taxon-name-part taxon-name-part-type="species" reg="caespitum">caespitum</tp:taxon-name-part></tp:taxon-name>;</p><p>Preveli Beach: <italic><tp:taxon-name><tp:taxon-name-part taxon-name-part-type="genus" reg="Aphaenogaster">Aphaenogaster</tp:taxon-name-part><tp:taxon-name-part taxon-name-part-type="species" reg="cecconii">cecconii</tp:taxon-name-part></tp:taxon-name></italic>, <italic><tp:taxon-name><tp:taxon-name-part taxon-name-part-type="genus" reg="Crematogaster">Crematogaster</tp:taxon-name-part><tp:taxon-name-part taxon-name-part-type="species" reg="ionia">ionia</tp:taxon-name-part></tp:taxon-name></italic>, <italic><tp:taxon-name><tp:taxon-name-part taxon-name-part-type="genus" reg="Lasius">Lasius</tp:taxon-name-part><tp:taxon-name-part taxon-name-part-type="species" reg="psammophilus">psammophilus</tp:taxon-name-part></tp:taxon-name></italic> Seifert, <italic><tp:taxon-name><tp:taxon-name-part taxon-name-part-type="genus" reg="Lepisiota">Lepisiota</tp:taxon-name-part><tp:taxon-name-part taxon-name-part-type="species" reg="melas">melas</tp:taxon-name-part></tp:taxon-name></italic> (Emery), <tp:taxon-name><tp:taxon-name-part taxon-name-part-type="genus" reg="Pheidole">Pheidole</tp:taxon-name-part><tp:taxon-name-part taxon-name-part-type="uncertainty-rank">cf.</tp:taxon-name-part><tp:taxon-name-part taxon-name-part-type="species" reg="pallidula">pallidula</tp:taxon-name-part></tp:taxon-name>, <italic><tp:taxon-name><tp:taxon-name-part taxon-name-part-type="genus" reg="Tapinoma">Tapinoma</tp:taxon-name-part><tp:taxon-name-part taxon-name-part-type="species" reg="festae">festae</tp:taxon-name-part></tp:taxon-name></italic> Emery, <italic><tp:taxon-name><tp:taxon-name-part taxon-name-part-type="genus" reg="Tetramorium">Tetramorium</tp:taxon-name-part><tp:taxon-name-part taxon-name-part-type="species" reg="kephalosi">kephalosi</tp:taxon-name-part></tp:taxon-name></italic>;</p><p>road to Preveli Beach loc. 1: <italic><tp:taxon-name><tp:taxon-name-part taxon-name-part-type="genus" reg="Aphaenogaster">Aphaenogaster</tp:taxon-name-part><tp:taxon-name-part taxon-name-part-type="species" reg="rugosoferruginea">rugosoferruginea</tp:taxon-name-part></tp:taxon-name></italic>, <italic><tp:taxon-name><tp:taxon-name-part taxon-name-part-type="genus" reg="Aphaenogaster">A.</tp:taxon-name-part><tp:taxon-name-part taxon-name-part-type="species" reg="simonellii">simonellii</tp:taxon-name-part></tp:taxon-name></italic>, <italic><tp:taxon-name><tp:taxon-name-part taxon-name-part-type="genus" reg="Camponotus">Camponotus</tp:taxon-name-part><tp:taxon-name-part taxon-name-part-type="species" reg="baldaccii">baldaccii</tp:taxon-name-part></tp:taxon-name></italic>, <italic><tp:taxon-name><tp:taxon-name-part taxon-name-part-type="genus" reg="Camponotus">C.</tp:taxon-name-part><tp:taxon-name-part taxon-name-part-type="species" reg="candiotes">candiotes</tp:taxon-name-part></tp:taxon-name></italic>, <italic><tp:taxon-name><tp:taxon-name-part taxon-name-part-type="genus" reg="Camponotus">C.</tp:taxon-name-part><tp:taxon-name-part taxon-name-part-type="species" reg="gestroi">gestroi</tp:taxon-name-part></tp:taxon-name></italic>, <italic><tp:taxon-name><tp:taxon-name-part taxon-name-part-type="genus" reg="Camponotus">C.</tp:taxon-name-part><tp:taxon-name-part taxon-name-part-type="species" reg="kiesenwetteri">kiesenwetteri</tp:taxon-name-part></tp:taxon-name></italic>, <italic>C. lateralis</italic>, <italic><tp:taxon-name><tp:taxon-name-part taxon-name-part-type="genus" reg="Cardiocondyla">Cardiocondyla</tp:taxon-name-part><tp:taxon-name-part taxon-name-part-type="species" reg="mauritanica">mauritanica</tp:taxon-name-part></tp:taxon-name></italic> Forel, <tp:taxon-name><tp:taxon-name-part taxon-name-part-type="genus" reg="Crematogaster">Crematogaster</tp:taxon-name-part><tp:taxon-name-part taxon-name-part-type="uncertainty-rank">cf.</tp:taxon-name-part><tp:taxon-name-part taxon-name-part-type="species" reg="ionia">ionia</tp:taxon-name-part></tp:taxon-name>, <italic><tp:taxon-name><tp:taxon-name-part taxon-name-part-type="genus" reg="Cryptopone">Cryptopone</tp:taxon-name-part><tp:taxon-name-part taxon-name-part-type="species" reg="ochracea">ochracea</tp:taxon-name-part></tp:taxon-name></italic> (Mayr), <italic><tp:taxon-name><tp:taxon-name-part taxon-name-part-type="genus" reg="Lasius">Lasius</tp:taxon-name-part><tp:taxon-name-part taxon-name-part-type="species" reg="lasioides">lasioides</tp:taxon-name-part></tp:taxon-name></italic>, <italic><tp:taxon-name><tp:taxon-name-part taxon-name-part-type="genus" reg="Lasius">L.</tp:taxon-name-part><tp:taxon-name-part taxon-name-part-type="species" reg="bombycina">bombycina</tp:taxon-name-part></tp:taxon-name></italic> Seifert &amp; Galkowski, <italic><tp:taxon-name><tp:taxon-name-part taxon-name-part-type="genus" reg="Lasius">L.</tp:taxon-name-part><tp:taxon-name-part taxon-name-part-type="species" reg="psammophilus">psammophilus</tp:taxon-name-part></tp:taxon-name></italic>, <italic><tp:taxon-name><tp:taxon-name-part taxon-name-part-type="genus" reg="Lepisiota">Lepisiota</tp:taxon-name-part><tp:taxon-name-part taxon-name-part-type="species" reg="nigra">nigra</tp:taxon-name-part></tp:taxon-name></italic>, <italic><tp:taxon-name><tp:taxon-name-part taxon-name-part-type="genus" reg="Messor">Messor</tp:taxon-name-part><tp:taxon-name-part taxon-name-part-type="species" reg="ibericus">ibericus</tp:taxon-name-part></tp:taxon-name></italic>, <italic><tp:taxon-name><tp:taxon-name-part taxon-name-part-type="genus" reg="Messor">M.</tp:taxon-name-part><tp:taxon-name-part taxon-name-part-type="species" reg="wasmanni">wasmanni</tp:taxon-name-part></tp:taxon-name></italic>, <tp:taxon-name><tp:taxon-name-part taxon-name-part-type="genus" reg="Pheidole">Pheidole</tp:taxon-name-part><tp:taxon-name-part taxon-name-part-type="uncertainty-rank">cf.</tp:taxon-name-part><tp:taxon-name-part taxon-name-part-type="species" reg="pallidula">pallidula</tp:taxon-name-part></tp:taxon-name>, <italic><tp:taxon-name><tp:taxon-name-part taxon-name-part-type="genus" reg="Plagiolepis">Plagiolepis</tp:taxon-name-part><tp:taxon-name-part taxon-name-part-type="species" reg="pallescens">pallescens</tp:taxon-name-part></tp:taxon-name></italic> sensu Radchenko, <tp:taxon-name><tp:taxon-name-part taxon-name-part-type="genus" reg="Temnothorax">Temnothorax</tp:taxon-name-part><tp:taxon-name-part taxon-name-part-type="uncertainty-rank">cf.</tp:taxon-name-part><tp:taxon-name-part taxon-name-part-type="species" reg="luteus">luteus</tp:taxon-name-part></tp:taxon-name>, <tp:taxon-name><tp:taxon-name-part taxon-name-part-type="genus" reg="Temnothorax">T.</tp:taxon-name-part><tp:taxon-name-part taxon-name-part-type="uncertainty-rank">cf.</tp:taxon-name-part><tp:taxon-name-part taxon-name-part-type="species" reg="graecus">graecus</tp:taxon-name-part></tp:taxon-name>, <italic><tp:taxon-name><tp:taxon-name-part taxon-name-part-type="genus" reg="Temnothorax">T.</tp:taxon-name-part><tp:taxon-name-part taxon-name-part-type="species" reg="recedens">recedens</tp:taxon-name-part></tp:taxon-name></italic> (Nylander), <tp:taxon-name><tp:taxon-name-part taxon-name-part-type="genus" reg="Tetramorium">Tetramorium</tp:taxon-name-part><tp:taxon-name-part taxon-name-part-type="uncertainty-rank">cf.</tp:taxon-name-part><tp:taxon-name-part taxon-name-part-type="species" reg="caespitum">caespitum</tp:taxon-name-part></tp:taxon-name>;</p><p>Kato Malaki: <italic><tp:taxon-name><tp:taxon-name-part taxon-name-part-type="genus" reg="Aphaenogaster">Aphaenogaster</tp:taxon-name-part><tp:taxon-name-part taxon-name-part-type="species" reg="simonellii">simonellii</tp:taxon-name-part></tp:taxon-name></italic>, <italic><tp:taxon-name><tp:taxon-name-part taxon-name-part-type="genus" reg="Camponotus">Camponotus</tp:taxon-name-part><tp:taxon-name-part taxon-name-part-type="species" reg="baldaccii">baldaccii</tp:taxon-name-part></tp:taxon-name></italic>, <italic><tp:taxon-name><tp:taxon-name-part taxon-name-part-type="genus" reg="Camponotus">C.</tp:taxon-name-part><tp:taxon-name-part taxon-name-part-type="species" reg="gestroi">gestroi</tp:taxon-name-part></tp:taxon-name></italic>, <italic><tp:taxon-name><tp:taxon-name-part taxon-name-part-type="genus" reg="Camponotus">C.</tp:taxon-name-part><tp:taxon-name-part taxon-name-part-type="species" reg="jaliensis">jaliensis</tp:taxon-name-part></tp:taxon-name></italic>, <tp:taxon-name><tp:taxon-name-part taxon-name-part-type="genus" reg="Crematogaster">Crematogaster</tp:taxon-name-part><tp:taxon-name-part taxon-name-part-type="uncertainty-rank">cf.</tp:taxon-name-part><tp:taxon-name-part taxon-name-part-type="species" reg="ionia">ionia</tp:taxon-name-part></tp:taxon-name>, <italic><tp:taxon-name><tp:taxon-name-part taxon-name-part-type="genus" reg="Crematogaster">Crematogaster</tp:taxon-name-part><tp:taxon-name-part taxon-name-part-type="species" reg="sordidula">sordidula</tp:taxon-name-part></tp:taxon-name></italic>, <italic><tp:taxon-name><tp:taxon-name-part taxon-name-part-type="genus" reg="Messor">Messor</tp:taxon-name-part><tp:taxon-name-part taxon-name-part-type="species" reg="ibericus">ibericus</tp:taxon-name-part></tp:taxon-name></italic>, <italic><tp:taxon-name><tp:taxon-name-part taxon-name-part-type="genus" reg="Messor">M.</tp:taxon-name-part><tp:taxon-name-part taxon-name-part-type="species" reg="wasmanni">wasmanni</tp:taxon-name-part></tp:taxon-name></italic>, <tp:taxon-name><tp:taxon-name-part taxon-name-part-type="genus" reg="Pheidole">Pheidole</tp:taxon-name-part><tp:taxon-name-part taxon-name-part-type="uncertainty-rank">cf.</tp:taxon-name-part><tp:taxon-name-part taxon-name-part-type="species" reg="pallidula">pallidula</tp:taxon-name-part></tp:taxon-name>, <italic><tp:taxon-name><tp:taxon-name-part taxon-name-part-type="genus" reg="Plagiolepis">Plagiolepis</tp:taxon-name-part><tp:taxon-name-part taxon-name-part-type="species" reg="pallescens">pallescens</tp:taxon-name-part></tp:taxon-name></italic> sensu Radchenko, <italic><tp:taxon-name><tp:taxon-name-part taxon-name-part-type="genus" reg="Temnothorax">Temnothorax</tp:taxon-name-part><tp:taxon-name-part taxon-name-part-type="species" reg="ariadnae">ariadnae</tp:taxon-name-part></tp:taxon-name></italic>, <italic><tp:taxon-name><tp:taxon-name-part taxon-name-part-type="genus" reg="Temnothorax">T.</tp:taxon-name-part><tp:taxon-name-part taxon-name-part-type="species" reg="recedens">recedens</tp:taxon-name-part></tp:taxon-name></italic>, <italic><tp:taxon-name><tp:taxon-name-part taxon-name-part-type="genus" reg="Tetramorium">Tetramorium</tp:taxon-name-part><tp:taxon-name-part taxon-name-part-type="species" reg="diomedeum">diomedeum</tp:taxon-name-part></tp:taxon-name></italic>, <italic><tp:taxon-name><tp:taxon-name-part taxon-name-part-type="genus" reg="Tetramorium">Tetramorium</tp:taxon-name-part><tp:taxon-name-part taxon-name-part-type="species" reg="punctatum">punctatum</tp:taxon-name-part></tp:taxon-name></italic> Santschi;</p><p>Gorge of Richtis: <italic><tp:taxon-name><tp:taxon-name-part taxon-name-part-type="genus" reg="Aphaenogaster">Aphaenogaster</tp:taxon-name-part><tp:taxon-name-part taxon-name-part-type="species" reg="rugosoferruginea">rugosoferruginea</tp:taxon-name-part></tp:taxon-name></italic>, <italic><tp:taxon-name><tp:taxon-name-part taxon-name-part-type="genus" reg="Camponotus">Camponotus</tp:taxon-name-part><tp:taxon-name-part taxon-name-part-type="species" reg="candiotes">candiotes</tp:taxon-name-part></tp:taxon-name></italic>, <italic><tp:taxon-name><tp:taxon-name-part taxon-name-part-type="genus" reg="Camponotus">C.</tp:taxon-name-part><tp:taxon-name-part taxon-name-part-type="species" reg="gestroi">gestroi</tp:taxon-name-part></tp:taxon-name></italic>, <italic><tp:taxon-name><tp:taxon-name-part taxon-name-part-type="genus" reg="Camponotus">C.</tp:taxon-name-part><tp:taxon-name-part taxon-name-part-type="species" reg="lateralis">lateralis</tp:taxon-name-part></tp:taxon-name></italic>, <italic><tp:taxon-name><tp:taxon-name-part taxon-name-part-type="genus" reg="Crematogaster">Crematogaster</tp:taxon-name-part><tp:taxon-name-part taxon-name-part-type="species" reg="sordidula">sordidula</tp:taxon-name-part></tp:taxon-name></italic>, <italic><tp:taxon-name><tp:taxon-name-part taxon-name-part-type="genus" reg="Lasius">Lasius</tp:taxon-name-part><tp:taxon-name-part taxon-name-part-type="species" reg="lasioides">lasioides</tp:taxon-name-part></tp:taxon-name></italic>, <italic><tp:taxon-name><tp:taxon-name-part taxon-name-part-type="genus" reg="Messor">Messor</tp:taxon-name-part><tp:taxon-name-part taxon-name-part-type="species" reg="wasmanni">wasmanni</tp:taxon-name-part></tp:taxon-name></italic>, <tp:taxon-name><tp:taxon-name-part taxon-name-part-type="genus" reg="Temnothorax">Temnothorax</tp:taxon-name-part><tp:taxon-name-part taxon-name-part-type="uncertainty-rank">cf.</tp:taxon-name-part><tp:taxon-name-part taxon-name-part-type="species" reg="exilis">exilis</tp:taxon-name-part></tp:taxon-name>, <tp:taxon-name><tp:taxon-name-part taxon-name-part-type="genus" reg="Temnothorax">T.</tp:taxon-name-part><tp:taxon-name-part taxon-name-part-type="uncertainty-rank">cf.</tp:taxon-name-part><tp:taxon-name-part taxon-name-part-type="species" reg="graecus">graecus</tp:taxon-name-part></tp:taxon-name>, <tp:taxon-name><tp:taxon-name-part taxon-name-part-type="genus" reg="Tetramorium">Tetramorium</tp:taxon-name-part><tp:taxon-name-part taxon-name-part-type="uncertainty-rank">cf.</tp:taxon-name-part><tp:taxon-name-part taxon-name-part-type="species" reg="caespitum">caespitum</tp:taxon-name-part></tp:taxon-name>.</p></tp:treatment-sec><tp:treatment-sec sec-type="comments" id="SECID0EIHBG"><title>Comments.</title><p>We examined several hundred specimens of <italic><tp:taxon-name><tp:taxon-name-part taxon-name-part-type="genus" reg="Lasius">Lasius</tp:taxon-name-part><tp:taxon-name-part taxon-name-part-type="species" reg="turcicus">turcicus</tp:taxon-name-part></tp:taxon-name></italic> from 76 samples across Greece and western Turkey (including initial nest samples), also numerous samples from Crete (see new material listed below). In none of these samples did we find specimens with such a shallow metanotal groove like in <italic><tp:taxon-name><tp:taxon-name-part taxon-name-part-type="genus" reg="Lasius">L.</tp:taxon-name-part><tp:taxon-name-part taxon-name-part-type="species" reg="tapinomoides">tapinomoides</tp:taxon-name-part></tp:taxon-name></italic>. This character is constant in all examined specimens and is always correlated with very small body size of workers and preference to humid habitats. Across all the sampled area within Greece and Turkey, where we collected species of the <italic><tp:taxon-name><tp:taxon-name-part taxon-name-part-type="genus" reg="Lasius">L.</tp:taxon-name-part><tp:taxon-name-part taxon-name-part-type="species" reg="turcicus">turcicus</tp:taxon-name-part></tp:taxon-name></italic> complex, we have not found workers or nests with workers similar to <italic><tp:taxon-name><tp:taxon-name-part taxon-name-part-type="genus" reg="Lasius">L.</tp:taxon-name-part><tp:taxon-name-part taxon-name-part-type="species" reg="tapinomoides">tapinomoides</tp:taxon-name-part></tp:taxon-name></italic>. Moreover, <italic><tp:taxon-name><tp:taxon-name-part taxon-name-part-type="genus" reg="Lasius">L.</tp:taxon-name-part><tp:taxon-name-part taxon-name-part-type="species" reg="tapinomoides">tapinomoides</tp:taxon-name-part></tp:taxon-name></italic> is the only known member of the <italic><tp:taxon-name><tp:taxon-name-part taxon-name-part-type="genus" reg="Lasius">L.</tp:taxon-name-part><tp:taxon-name-part taxon-name-part-type="species" reg="turcicus">turcicus</tp:taxon-name-part></tp:taxon-name></italic> complex that have suberect to erect setae on the apical 1/3 part of the antennal scape. This has prompted us to hypothesize that Cretan samples represent a new species.</p><sec sec-type="New records of Cretan members of the genus Lasius" id="SECID0EQJBG"><title>New records of Cretan members of the genus <italic><tp:taxon-name><tp:taxon-name-part taxon-name-part-type="genus" reg="Lasius">Lasius</tp:taxon-name-part></tp:taxon-name></italic></title><p>
              <bold><italic><tp:taxon-name><tp:taxon-name-part taxon-name-part-type="genus" reg="Lasius">Lasius</tp:taxon-name-part><tp:taxon-name-part taxon-name-part-type="species" reg="bombycina">bombycina</tp:taxon-name-part></tp:taxon-name></italic> Seifert &amp; Galkowski, 2016</bold>
            </p><p><bold>GREECE</bold>, <bold>Crete</bold>: 2w (EtOH), Omalos, <named-content xmlns:xlink="http://www.w3.org/1999/xlink" content-type="dwc:verbatimCoordinates" xlink:type="simple"><named-content content-type="geo-json" specific-use="{&#34;type&#34;:&#34;Point&#34;,&#34;coordinates&#34;:[23.900000,35.316670]}" id="NCID0EUKBG" xlink:type="simple">35.31667N,23.9E</named-content></named-content>, 1122 m, 03.v.2014, leg. S. Salata (<named-content xmlns:xlink="http://www.w3.org/1999/xlink" content-type="dwc:institutional_code" xlink:type="simple">DBET</named-content>); 4w. (pin), 03.v.2011, Omalos Plateau, <named-content xmlns:xlink="http://www.w3.org/1999/xlink" content-type="dwc:verbatimCoordinates" xlink:type="simple"><named-content content-type="geo-json" specific-use="{&#34;type&#34;:&#34;Point&#34;,&#34;coordinates&#34;:[23.883330,35.333330]}" id="NCID0EBLBG" xlink:type="simple">35.33333N,23.88333E</named-content></named-content>, 1034 m, leg. L. Borowiec (<named-content xmlns:xlink="http://www.w3.org/1999/xlink" content-type="dwc:institutional_code" xlink:type="simple">DBET</named-content>); 1w. (EtOH), <tp:taxon-name>Potamida</tp:taxon-name> n. Mythimna, <named-content xmlns:xlink="http://www.w3.org/1999/xlink" content-type="dwc:verbatimCoordinates" xlink:type="simple"><named-content content-type="geo-json" specific-use="{&#34;type&#34;:&#34;Point&#34;,&#34;coordinates&#34;:[23.683330,35.466660]}" id="NCID0ERLBG" xlink:type="simple">35.46666N,23.68333E</named-content></named-content>, 37 m, 02.v.2011, leg. L. Borowiec (<named-content xmlns:xlink="http://www.w3.org/1999/xlink" content-type="dwc:institutional_code" xlink:type="simple">DBET</named-content>); 1w. (pin), W of Georgioupoli, <named-content xmlns:xlink="http://www.w3.org/1999/xlink" content-type="dwc:verbatimCoordinates" xlink:type="simple"><named-content content-type="geo-json" specific-use="{&#34;type&#34;:&#34;Point&#34;,&#34;coordinates&#34;:[24.250000,35.366660]}" id="NCID0E5LBG" xlink:type="simple">35.36666N,24.25E</named-content></named-content>, 17 m, 02.v.2007, leg. L. Borowiec (<named-content xmlns:xlink="http://www.w3.org/1999/xlink" content-type="dwc:institutional_code" xlink:type="simple">DBET</named-content>); 8w. (EtOH), Zaros Lake, <named-content xmlns:xlink="http://www.w3.org/1999/xlink" content-type="dwc:verbatimCoordinates" xlink:type="simple"><named-content content-type="geo-json" specific-use="{&#34;type&#34;:&#34;Point&#34;,&#34;coordinates&#34;:[24.900000,35.133330]}" id="NCID0ELMBG" xlink:type="simple">35.13333N,24.9E</named-content></named-content>, 409 m, 26.iv.2014, leg. S. Salata <!--PageBreak-->(<named-content xmlns:xlink="http://www.w3.org/1999/xlink" content-type="dwc:institutional_code" xlink:type="simple">DBET</named-content>); 3w. (EtOH), Kato Symi loc. 3, <named-content xmlns:xlink="http://www.w3.org/1999/xlink" content-type="dwc:verbatimCoordinates" xlink:type="simple"><named-content content-type="geo-json" specific-use="{&#34;type&#34;:&#34;Point&#34;,&#34;coordinates&#34;:[25.483330,35.050000]}" id="NCID0E1MBG" xlink:type="simple">35.05N,25.48333E</named-content></named-content>, 818 m, 16.iv.2014, leg. S. Salata (<named-content xmlns:xlink="http://www.w3.org/1999/xlink" content-type="dwc:institutional_code" xlink:type="simple">DBET</named-content>); 4w. (EtOH), Lasithi Platou – Plati, <named-content xmlns:xlink="http://www.w3.org/1999/xlink" content-type="dwc:verbatimCoordinates" xlink:type="simple"><named-content content-type="geo-json" specific-use="{&#34;type&#34;:&#34;Point&#34;,&#34;coordinates&#34;:[25.433330,35.166670]}" id="NCID0EHNBG" xlink:type="simple">35.16667N,25.43333E</named-content></named-content>, 831 m, 01.v.2014, leg. S. Salata (<named-content xmlns:xlink="http://www.w3.org/1999/xlink" content-type="dwc:institutional_code" xlink:type="simple">DBET</named-content>); 2w. (EtOH), Orino, <named-content xmlns:xlink="http://www.w3.org/1999/xlink" content-type="dwc:verbatimCoordinates" xlink:type="simple"><named-content content-type="geo-json" specific-use="{&#34;type&#34;:&#34;Point&#34;,&#34;coordinates&#34;:[25.900000,35.066670]}" id="NCID0EUNBG" xlink:type="simple">35.06667N,25.9E</named-content></named-content>, 523 m, 12.iv.2014, leg. S. Salata (<named-content xmlns:xlink="http://www.w3.org/1999/xlink" content-type="dwc:institutional_code" xlink:type="simple">DBET</named-content>); 2w. (pin), Ag. Joannis Forest loc. 1, <named-content xmlns:xlink="http://www.w3.org/1999/xlink" content-type="dwc:verbatimCoordinates" xlink:type="simple"><named-content content-type="geo-json" specific-use="{&#34;type&#34;:&#34;Point&#34;,&#34;coordinates&#34;:[24.400000,35.233330]}" id="NCID0EBOBG" xlink:type="simple">35.23333N,24.4E</named-content></named-content>, 448 m, 06.v.2013, leg. L. Borowiec (<named-content xmlns:xlink="http://www.w3.org/1999/xlink" content-type="dwc:institutional_code" xlink:type="simple">DBET</named-content>); 1w. (pin), Ampelakiou, <named-content xmlns:xlink="http://www.w3.org/1999/xlink" content-type="dwc:verbatimCoordinates" xlink:type="simple"><named-content content-type="geo-json" specific-use="{&#34;type&#34;:&#34;Point&#34;,&#34;coordinates&#34;:[24.466660,35.266660]}" id="NCID0EOOBG" xlink:type="simple">35.26666N,24.46666E</named-content></named-content>, 464 m, 10.v.2013, leg. L. Borowiec (<named-content xmlns:xlink="http://www.w3.org/1999/xlink" content-type="dwc:institutional_code" xlink:type="simple">DBET</named-content>); 1w. (EtOH), Fourfouras, <named-content xmlns:xlink="http://www.w3.org/1999/xlink" content-type="dwc:verbatimCoordinates" xlink:type="simple"><named-content content-type="geo-json" specific-use="{&#34;type&#34;:&#34;Point&#34;,&#34;coordinates&#34;:[24.716660,35.216660]}" id="NCID0E2OBG" xlink:type="simple">35.21666N,24.71666E</named-content></named-content>, 578 m, 14.v.2013, leg. S. Salata (<named-content xmlns:xlink="http://www.w3.org/1999/xlink" content-type="dwc:institutional_code" xlink:type="simple">DBET</named-content>); 5w. (EtOH), n. Velonado, <named-content xmlns:xlink="http://www.w3.org/1999/xlink" content-type="dwc:verbatimCoordinates" xlink:type="simple"><named-content content-type="geo-json" specific-use="{&#34;type&#34;:&#34;Point&#34;,&#34;coordinates&#34;:[24.366670,35.250000]}" id="NCID0EIPBG" xlink:type="simple">35.25N,24.36667E</named-content></named-content>, 373 m, 13.v.2013, leg. S. Salata (<named-content xmlns:xlink="http://www.w3.org/1999/xlink" content-type="dwc:institutional_code" xlink:type="simple">DBET</named-content>); 2w. (EtOH), n. Vilandredo, <named-content xmlns:xlink="http://www.w3.org/1999/xlink" content-type="dwc:verbatimCoordinates" xlink:type="simple"><named-content content-type="geo-json" specific-use="{&#34;type&#34;:&#34;Point&#34;,&#34;coordinates&#34;:[24.316670,35.250000]}" id="NCID0EVPBG" xlink:type="simple">35.25N,24.31667E</named-content></named-content>, 354 m, 13.v.2013, leg. S. Salata (<named-content xmlns:xlink="http://www.w3.org/1999/xlink" content-type="dwc:institutional_code" xlink:type="simple">DBET</named-content>); 2w. (EtOH), road to Preveli Beach loc. 1, <named-content xmlns:xlink="http://www.w3.org/1999/xlink" content-type="dwc:verbatimCoordinates" xlink:type="simple"><named-content content-type="geo-json" specific-use="{&#34;type&#34;:&#34;Point&#34;,&#34;coordinates&#34;:[24.450000,35.166660]}" id="NCID0ECQBG" xlink:type="simple">35.16666N,24.45E</named-content></named-content>, 58 m, 7.v.2013, leg. S. Salata (<named-content xmlns:xlink="http://www.w3.org/1999/xlink" content-type="dwc:institutional_code" xlink:type="simple">DBET</named-content>); 3w. (EtOH), Selli-Oros rd., <named-content xmlns:xlink="http://www.w3.org/1999/xlink" content-type="dwc:verbatimCoordinates" xlink:type="simple"><named-content content-type="geo-json" specific-use="{&#34;type&#34;:&#34;Point&#34;,&#34;coordinates&#34;:[24.500000,35.283330]}" id="NCID0EPQBG" xlink:type="simple">35.28333N,24.5E</named-content></named-content>, 473 m, 11.v.2013, leg. S. Salata, (<named-content xmlns:xlink="http://www.w3.org/1999/xlink" content-type="dwc:institutional_code" xlink:type="simple">DBET</named-content>); 1w. (pin), Spili-Gerakari rd. loc. 2, <named-content xmlns:xlink="http://www.w3.org/1999/xlink" content-type="dwc:verbatimCoordinates" xlink:type="simple"><named-content content-type="geo-json" specific-use="{&#34;type&#34;:&#34;Point&#34;,&#34;coordinates&#34;:[24.571440,35.219870]}" id="NCID0E3QBG" xlink:type="simple">35.21987N,24.57144E</named-content></named-content>, 804 m, 09.v.2013, leg. L. Borowiec (<named-content xmlns:xlink="http://www.w3.org/1999/xlink" content-type="dwc:institutional_code" xlink:type="simple">DBET</named-content>); 1w. (EtOH), Asi Gonia, <named-content xmlns:xlink="http://www.w3.org/1999/xlink" content-type="dwc:verbatimCoordinates" xlink:type="simple"><named-content content-type="geo-json" specific-use="{&#34;type&#34;:&#34;Point&#34;,&#34;coordinates&#34;:[24.266670,35.250000]}" id="NCID0EJRBG" xlink:type="simple">35.25N,24.26667E</named-content></named-content>, 716 m, 29.v.2001, leg. S. Salata (<named-content xmlns:xlink="http://www.w3.org/1999/xlink" content-type="dwc:institutional_code" xlink:type="simple">DBET</named-content>); 1w. (EtOH), Niato plateau, <named-content xmlns:xlink="http://www.w3.org/1999/xlink" content-type="dwc:verbatimCoordinates" xlink:type="simple"><named-content content-type="geo-json" specific-use="{&#34;type&#34;:&#34;Point&#34;,&#34;coordinates&#34;:[24.133330,35.283330]}" id="NCID0EWRBG" xlink:type="simple">35.28333N,24.13333E</named-content></named-content>, 1200 m, 19.vii.2013, leg. S. Salata (<named-content xmlns:xlink="http://www.w3.org/1999/xlink" content-type="dwc:institutional_code" xlink:type="simple">DBET</named-content>); 1w. (EtOH), Therisso to Kaloros Mt., <named-content xmlns:xlink="http://www.w3.org/1999/xlink" content-type="dwc:verbatimCoordinates" xlink:type="simple"><named-content content-type="geo-json" specific-use="{&#34;type&#34;:&#34;Point&#34;,&#34;coordinates&#34;:[23.950000,35.350000]}" id="NCID0EDSBG" xlink:type="simple">35.35N,23.95E</named-content></named-content>, 1130 m., 31.xii.2013, leg. Simaiakis (<named-content xmlns:xlink="http://www.w3.org/1999/xlink" content-type="dwc:institutional_code" xlink:type="simple">NHMC</named-content>); 1w. (EtOH), Therisso to Kaloros Mt., <named-content xmlns:xlink="http://www.w3.org/1999/xlink" content-type="dwc:verbatimCoordinates" xlink:type="simple"><named-content content-type="geo-json" specific-use="{&#34;type&#34;:&#34;Point&#34;,&#34;coordinates&#34;:[23.983300,35.366700]}" id="NCID0EQSBG" xlink:type="simple">35.3667N,23.9833E</named-content></named-content>, 1134 m., 19.Vii.2013, leg. Simaiakis (<named-content xmlns:xlink="http://www.w3.org/1999/xlink" content-type="dwc:institutional_code" xlink:type="simple">NHMC</named-content>); 1w. (EtOH), Diplori, <named-content xmlns:xlink="http://www.w3.org/1999/xlink" content-type="dwc:verbatimCoordinates" xlink:type="simple"><named-content content-type="geo-json" specific-use="{&#34;type&#34;:&#34;Point&#34;,&#34;coordinates&#34;:[24.933300,35.166700]}" id="NCID0E4SBG" xlink:type="simple">35.1667N,24.9333E</named-content></named-content>, 1350 m., 19.x.1999, leg. Nikolakakis (<named-content xmlns:xlink="http://www.w3.org/1999/xlink" content-type="dwc:institutional_code" xlink:type="simple">NHMC</named-content>); 1w. (EtOH), Dikti Mt., <named-content xmlns:xlink="http://www.w3.org/1999/xlink" content-type="dwc:verbatimCoordinates" xlink:type="simple"><named-content content-type="geo-json" specific-use="{&#34;type&#34;:&#34;Point&#34;,&#34;coordinates&#34;:[25.466700,35.116670]}" id="NCID0EKTBG" xlink:type="simple">35.11667N,25.4667E</named-content></named-content>, 1450 m., 9.i.2001, leg. Simaiakis (<named-content xmlns:xlink="http://www.w3.org/1999/xlink" content-type="dwc:institutional_code" xlink:type="simple">NHMC</named-content>); 1w. (EtOH), Tigania, <named-content xmlns:xlink="http://www.w3.org/1999/xlink" content-type="dwc:verbatimCoordinates" xlink:type="simple"><named-content content-type="geo-json" specific-use="{&#34;type&#34;:&#34;Point&#34;,&#34;coordinates&#34;:[24.733300,35.283330]}" id="NCID0EXTBG" xlink:type="simple">35.28333N,24.7333E</named-content></named-content>, 1100 m., 7.iv.2000, leg. Nikolakakis (<named-content xmlns:xlink="http://www.w3.org/1999/xlink" content-type="dwc:institutional_code" xlink:type="simple">NHMC</named-content>).</p><p>
              <bold><italic><tp:taxon-name><tp:taxon-name-part taxon-name-part-type="genus" reg="Lasius">Lasius</tp:taxon-name-part><tp:taxon-name-part taxon-name-part-type="species" reg="myops">myops</tp:taxon-name-part></tp:taxon-name></italic> Forel, 1894</bold>
            </p><p><bold>GREECE</bold>, <bold>Crete</bold>: 3w. (pin), 3w. (EtOH), Anopoli, <named-content xmlns:xlink="http://www.w3.org/1999/xlink" content-type="dwc:verbatimCoordinates" xlink:type="simple"><named-content content-type="geo-json" specific-use="{&#34;type&#34;:&#34;Point&#34;,&#34;coordinates&#34;:[24.066670,35.266670]}" id="NCID0E1UBG" xlink:type="simple">35.26667N,24.06667E</named-content></named-content>, 1780 m, 22.vii.2006, leg. Chatzaki M. (<named-content xmlns:xlink="http://www.w3.org/1999/xlink" content-type="dwc:institutional_code" xlink:type="simple">NHMC</named-content>, <named-content xmlns:xlink="http://www.w3.org/1999/xlink" content-type="dwc:institutional_code" xlink:type="simple">DBET</named-content>).</p><p>
              <bold><italic><tp:taxon-name><tp:taxon-name-part taxon-name-part-type="genus" reg="Lasius">Lasius</tp:taxon-name-part><tp:taxon-name-part taxon-name-part-type="species" reg="illyricus">illyricus</tp:taxon-name-part></tp:taxon-name></italic> Zimmermann, 1935</bold>
            </p><p><bold>GREECE</bold>, <bold>Crete</bold>: 6w. (pin), Limnakarou platou, <named-content xmlns:xlink="http://www.w3.org/1999/xlink" content-type="dwc:verbatimCoordinates" xlink:type="simple"><named-content content-type="geo-json" specific-use="{&#34;type&#34;:&#34;Point&#34;,&#34;coordinates&#34;:[25.466670,35.133330]}" id="NCID0ECWBG" xlink:type="simple">35.13333N,25.46667E</named-content></named-content>, 1130 m, 26.iv.2014, leg. S. Salata (<named-content xmlns:xlink="http://www.w3.org/1999/xlink" content-type="dwc:institutional_code" xlink:type="simple">DBET</named-content>); 6w. (EtOH), Limnakarou platou, <named-content xmlns:xlink="http://www.w3.org/1999/xlink" content-type="dwc:verbatimCoordinates" xlink:type="simple"><named-content content-type="geo-json" specific-use="{&#34;type&#34;:&#34;Point&#34;,&#34;coordinates&#34;:[25.466670,35.133330]}" id="NCID0EPWBG" xlink:type="simple">35.13333N,25.46667E</named-content></named-content>, 1130 m, 10.iv.2014, leg. S. Salata (<named-content xmlns:xlink="http://www.w3.org/1999/xlink" content-type="dwc:institutional_code" xlink:type="simple">DBET</named-content>); 2w. (EtOH), Dikti mt., <named-content xmlns:xlink="http://www.w3.org/1999/xlink" content-type="dwc:verbatimCoordinates" xlink:type="simple"><named-content content-type="geo-json" specific-use="{&#34;type&#34;:&#34;Point&#34;,&#34;coordinates&#34;:[25.466670,35.100000]}" id="NCID0E3WBG" xlink:type="simple">35.1N,25.46667E</named-content></named-content>, 1750 m, 05.viii.2000, leg. M. Chatzaki (<named-content xmlns:xlink="http://www.w3.org/1999/xlink" content-type="dwc:institutional_code" xlink:type="simple">NHMC</named-content>).</p><p>
              <bold><italic><tp:taxon-name><tp:taxon-name-part taxon-name-part-type="genus" reg="Lasius">Lasius</tp:taxon-name-part><tp:taxon-name-part taxon-name-part-type="species" reg="lasioides">lasioides</tp:taxon-name-part></tp:taxon-name></italic> (Emery, 1869)</bold>
            </p><p><bold>GREECE</bold>, <bold>Crete</bold>: 1w. (pin), Agia, 6 km SW Chania, <named-content xmlns:xlink="http://www.w3.org/1999/xlink" content-type="dwc:verbatimCoordinates" xlink:type="simple"><named-content content-type="geo-json" specific-use="{&#34;type&#34;:&#34;Point&#34;,&#34;coordinates&#34;:[23.916660,35.466660]}" id="NCID0E6XBG" xlink:type="simple">35.46666N,23.91666E</named-content></named-content>, 22 m, 03.v.2011, leg. L. Borowiec (<named-content xmlns:xlink="http://www.w3.org/1999/xlink" content-type="dwc:institutional_code" xlink:type="simple">DBET</named-content>); 5w. (pin), Askifou, <named-content xmlns:xlink="http://www.w3.org/1999/xlink" content-type="dwc:verbatimCoordinates" xlink:type="simple"><named-content content-type="geo-json" specific-use="{&#34;type&#34;:&#34;Point&#34;,&#34;coordinates&#34;:[24.166660,35.266660]}" id="NCID0EMYBG" xlink:type="simple">35.26666N,24.16666E</named-content></named-content>, 730 m, 01.v.2007, leg. L. Borowiec &amp; M.L. Borowiec (<named-content xmlns:xlink="http://www.w3.org/1999/xlink" content-type="dwc:institutional_code" xlink:type="simple">DBET</named-content>); 7w. (EtOH), Diktamos Gorge n. Stilos, <named-content xmlns:xlink="http://www.w3.org/1999/xlink" content-type="dwc:verbatimCoordinates" xlink:type="simple"><named-content content-type="geo-json" specific-use="{&#34;type&#34;:&#34;Point&#34;,&#34;coordinates&#34;:[24.100000,35.433330]}" id="NCID0EZYBG" xlink:type="simple">35.43333N,24.1E</named-content></named-content>, 160 m, 04.v.2011, leg. L. Borowiec (<named-content xmlns:xlink="http://www.w3.org/1999/xlink" content-type="dwc:institutional_code" xlink:type="simple">DBET</named-content>); 3w. (EtOH), Kalives river, <named-content xmlns:xlink="http://www.w3.org/1999/xlink" content-type="dwc:verbatimCoordinates" xlink:type="simple"><named-content content-type="geo-json" specific-use="{&#34;type&#34;:&#34;Point&#34;,&#34;coordinates&#34;:[24.133330,35.450000]}" id="NCID0EGZBG" xlink:type="simple">35.45N,24.13333E</named-content></named-content>, 26 m, 01.v.2014, leg. S. Salata (<named-content xmlns:xlink="http://www.w3.org/1999/xlink" content-type="dwc:institutional_code" xlink:type="simple">DBET</named-content>); 1w. (pin), Kourna Lake, <named-content xmlns:xlink="http://www.w3.org/1999/xlink" content-type="dwc:verbatimCoordinates" xlink:type="simple"><named-content content-type="geo-json" specific-use="{&#34;type&#34;:&#34;Point&#34;,&#34;coordinates&#34;:[24.283330,35.316660]}" id="NCID0ETZBG" xlink:type="simple">35.31666N,24.28333E</named-content></named-content>, 95 m, 03.v.2007, leg. L. Borowiec &amp; M.L. Borowiec (<named-content xmlns:xlink="http://www.w3.org/1999/xlink" content-type="dwc:institutional_code" xlink:type="simple">DBET</named-content>); 1w. (pin), Koutsomatados-Mili rd., <named-content xmlns:xlink="http://www.w3.org/1999/xlink" content-type="dwc:verbatimCoordinates" xlink:type="simple"><named-content content-type="geo-json" specific-use="{&#34;type&#34;:&#34;Point&#34;,&#34;coordinates&#34;:[23.666660,35.383330]}" id="NCID0EA1BG" xlink:type="simple">35.38333N,23.66666E</named-content></named-content>, <!--PageBreak-->308 m, 02.v.2011, leg. L. Borowiec (<named-content xmlns:xlink="http://www.w3.org/1999/xlink" content-type="dwc:institutional_code" xlink:type="simple">DBET</named-content>); 2w. (EtOH), Omalos, <named-content xmlns:xlink="http://www.w3.org/1999/xlink" content-type="dwc:verbatimCoordinates" xlink:type="simple"><named-content content-type="geo-json" specific-use="{&#34;type&#34;:&#34;Point&#34;,&#34;coordinates&#34;:[23.900000,35.316670]}" id="NCID0EP1BG" xlink:type="simple">35.31667N,23.9E</named-content></named-content>, 1122 m, 03.v.2014, leg. S. Salata (<named-content xmlns:xlink="http://www.w3.org/1999/xlink" content-type="dwc:institutional_code" xlink:type="simple">DBET</named-content>); 1w. (pin), Plemeniana n. Kandanos, <named-content xmlns:xlink="http://www.w3.org/1999/xlink" content-type="dwc:verbatimCoordinates" xlink:type="simple"><named-content content-type="geo-json" specific-use="{&#34;type&#34;:&#34;Point&#34;,&#34;coordinates&#34;:[23.716660,35.316660]}" id="NCID0E31BG" xlink:type="simple">35.31666N,23.71666E</named-content></named-content>, 339 m, 02.v.2011, leg. L. Borowiec (<named-content xmlns:xlink="http://www.w3.org/1999/xlink" content-type="dwc:institutional_code" xlink:type="simple">DBET</named-content>); 4w. (EtOH), <tp:taxon-name>Potamida</tp:taxon-name> n. Mythimna, <named-content xmlns:xlink="http://www.w3.org/1999/xlink" content-type="dwc:verbatimCoordinates" xlink:type="simple"><named-content content-type="geo-json" specific-use="{&#34;type&#34;:&#34;Point&#34;,&#34;coordinates&#34;:[23.683330,35.466660]}" id="NCID0EM2BG" xlink:type="simple">35.46666N,23.68333E</named-content></named-content>, 37 m, 02.v.2011, leg. L. Borowiec (<named-content xmlns:xlink="http://www.w3.org/1999/xlink" content-type="dwc:institutional_code" xlink:type="simple">DBET</named-content>); 17w. (EtOH), Therisso Gorge, <named-content xmlns:xlink="http://www.w3.org/1999/xlink" content-type="dwc:verbatimCoordinates" xlink:type="simple"><named-content content-type="geo-json" specific-use="{&#34;type&#34;:&#34;Point&#34;,&#34;coordinates&#34;:[23.983330,35.433330]}" id="NCID0EZ2BG" xlink:type="simple">35.43333N,23.98333E</named-content></named-content>, 320 m, 01.v.2011, leg. L. Borowiec (<named-content xmlns:xlink="http://www.w3.org/1999/xlink" content-type="dwc:institutional_code" xlink:type="simple">DBET</named-content>); 3w. (EtOH), Ganies–Kalamaki road, <named-content xmlns:xlink="http://www.w3.org/1999/xlink" content-type="dwc:verbatimCoordinates" xlink:type="simple"><named-content content-type="geo-json" specific-use="{&#34;type&#34;:&#34;Point&#34;,&#34;coordinates&#34;:[24.933330,35.283330]}" id="NCID0EG3BG" xlink:type="simple">35.28333N,24.93333E</named-content></named-content>, 439 m, 16.iv.2014, leg. S. Salata (<named-content xmlns:xlink="http://www.w3.org/1999/xlink" content-type="dwc:institutional_code" xlink:type="simple">DBET</named-content>); 3w. (EtOH), Iraklion city-walls, <named-content xmlns:xlink="http://www.w3.org/1999/xlink" content-type="dwc:verbatimCoordinates" xlink:type="simple"><named-content content-type="geo-json" specific-use="{&#34;type&#34;:&#34;Point&#34;,&#34;coordinates&#34;:[25.116670,35.316670]}" id="NCID0ET3BG" xlink:type="simple">35.31667N,25.11667N</named-content></named-content>, 46 m, 03.iv.2014, leg. S. Salata (<named-content xmlns:xlink="http://www.w3.org/1999/xlink" content-type="dwc:institutional_code" xlink:type="simple">DBET</named-content>); 3w. (EtOH), Kastelli 1 km E, 35.2N,25,33333E, 363 m, 15.iv.2014, leg. S. Salata (<named-content xmlns:xlink="http://www.w3.org/1999/xlink" content-type="dwc:institutional_code" xlink:type="simple">DBET</named-content>); 6w. (EtOH), Katofigi, <named-content xmlns:xlink="http://www.w3.org/1999/xlink" content-type="dwc:verbatimCoordinates" xlink:type="simple"><named-content content-type="geo-json" specific-use="{&#34;type&#34;:&#34;Point&#34;,&#34;coordinates&#34;:[25.400000,35.083330]}" id="NCID0EF4BG" xlink:type="simple">35.08333N,25.4E</named-content></named-content>, 560 m, 12.iv.2014, leg. S. Salata (<named-content xmlns:xlink="http://www.w3.org/1999/xlink" content-type="dwc:institutional_code" xlink:type="simple">DBET</named-content>); 2w. (EtOH), Miamou, <named-content xmlns:xlink="http://www.w3.org/1999/xlink" content-type="dwc:verbatimCoordinates" xlink:type="simple"><named-content content-type="geo-json" specific-use="{&#34;type&#34;:&#34;Point&#34;,&#34;coordinates&#34;:[24.933330,34.966670]}" id="NCID0ES4BG" xlink:type="simple">34.96667N,24.93333E</named-content></named-content>, 494 m, 24.iv.2014, leg. S. Salata (<named-content xmlns:xlink="http://www.w3.org/1999/xlink" content-type="dwc:institutional_code" xlink:type="simple">DBET</named-content>); 2w. (EtOH), Rouvas Forest loc. 1, 35.15N,24.93333, 1316 m, 10.iv.2014, leg. S. Salata (<named-content xmlns:xlink="http://www.w3.org/1999/xlink" content-type="dwc:institutional_code" xlink:type="simple">DBET</named-content>); 3w. (EtOH), Rouvas Gorge, <named-content xmlns:xlink="http://www.w3.org/1999/xlink" content-type="dwc:verbatimCoordinates" xlink:type="simple"><named-content content-type="geo-json" specific-use="{&#34;type&#34;:&#34;Point&#34;,&#34;coordinates&#34;:[24.900000,35.133330]}" id="NCID0EE5BG" xlink:type="simple">35.13333N,24.9E</named-content></named-content>, 455 m, 26.iv.2014, leg. S. Salata (<named-content xmlns:xlink="http://www.w3.org/1999/xlink" content-type="dwc:institutional_code" xlink:type="simple">DBET</named-content>); 5w. (EtOH), Xanias–Miliarades road, <named-content xmlns:xlink="http://www.w3.org/1999/xlink" content-type="dwc:verbatimCoordinates" xlink:type="simple"><named-content content-type="geo-json" specific-use="{&#34;type&#34;:&#34;Point&#34;,&#34;coordinates&#34;:[25.383330,35.083330]}" id="NCID0ER5BG" xlink:type="simple">35.08333N,25.38333E</named-content></named-content>, 504 m, 13.iv.2014, leg. S. Salata (<named-content xmlns:xlink="http://www.w3.org/1999/xlink" content-type="dwc:institutional_code" xlink:type="simple">DBET</named-content>); 3w. (EtOH), Dead’s Gorge, <named-content xmlns:xlink="http://www.w3.org/1999/xlink" content-type="dwc:verbatimCoordinates" xlink:type="simple"><named-content content-type="geo-json" specific-use="{&#34;type&#34;:&#34;Point&#34;,&#34;coordinates&#34;:[26.250000,35.083330]}" id="NCID0E55BG" xlink:type="simple">35.08333N,26.25E</named-content></named-content>, 15 m, 09.iv.2014, leg. S. Salata (<named-content xmlns:xlink="http://www.w3.org/1999/xlink" content-type="dwc:institutional_code" xlink:type="simple">DBET</named-content>); 3w. (EtOH), Gorge of Richtis, <named-content xmlns:xlink="http://www.w3.org/1999/xlink" content-type="dwc:verbatimCoordinates" xlink:type="simple"><named-content content-type="geo-json" specific-use="{&#34;type&#34;:&#34;Point&#34;,&#34;coordinates&#34;:[25.983330,35.166670]}" id="NCID0EL6BG" xlink:type="simple">35.16667N,25.98333E</named-content></named-content>, 245 m, 08.iv.2014, leg. S. Salata (<named-content xmlns:xlink="http://www.w3.org/1999/xlink" content-type="dwc:institutional_code" xlink:type="simple">DBET</named-content>); 4w. (EtOH), Hristos–Mathokotsana road, <named-content xmlns:xlink="http://www.w3.org/1999/xlink" content-type="dwc:verbatimCoordinates" xlink:type="simple"><named-content content-type="geo-json" specific-use="{&#34;type&#34;:&#34;Point&#34;,&#34;coordinates&#34;:[25.566670,35.083330]}" id="NCID0EY6BG" xlink:type="simple">35.08333N,25.56667E</named-content></named-content>, 703 m, 11.iv.2014, leg. S. Salata (<named-content xmlns:xlink="http://www.w3.org/1999/xlink" content-type="dwc:institutional_code" xlink:type="simple">DBET</named-content>); 3w. (EtOH), Kalami–Psari Forada road, 35.016667N,25.48333, 419 m, 12.iv.2014, leg. S. Salata (<named-content xmlns:xlink="http://www.w3.org/1999/xlink" content-type="dwc:institutional_code" xlink:type="simple">DBET</named-content>); 5w. (EtOH), Kato Symi loc. 1, <named-content xmlns:xlink="http://www.w3.org/1999/xlink" content-type="dwc:verbatimCoordinates" xlink:type="simple"><named-content content-type="geo-json" specific-use="{&#34;type&#34;:&#34;Point&#34;,&#34;coordinates&#34;:[25.483330,35.050000]}" id="NCID0ELAAI" xlink:type="simple">35.05N,25.48333E</named-content></named-content>, 1206 m, 12.iv.2014, leg. S. Salata (<named-content xmlns:xlink="http://www.w3.org/1999/xlink" content-type="dwc:institutional_code" xlink:type="simple">DBET</named-content>); 5w. (EtOH), Lasithi Platou – Pinakiano, <named-content xmlns:xlink="http://www.w3.org/1999/xlink" content-type="dwc:verbatimCoordinates" xlink:type="simple"><named-content content-type="geo-json" specific-use="{&#34;type&#34;:&#34;Point&#34;,&#34;coordinates&#34;:[25.450000,35.183330]}" id="NCID0EYAAI" xlink:type="simple">35.18333N,25.45E</named-content></named-content>, 806 m, 23.iv.2014, leg. S. Salata (<named-content xmlns:xlink="http://www.w3.org/1999/xlink" content-type="dwc:institutional_code" xlink:type="simple">DBET</named-content>); 3w. (EtOH), Lastros, <named-content xmlns:xlink="http://www.w3.org/1999/xlink" content-type="dwc:verbatimCoordinates" xlink:type="simple"><named-content content-type="geo-json" specific-use="{&#34;type&#34;:&#34;Point&#34;,&#34;coordinates&#34;:[25.883330,35.133330]}" id="NCID0EFBAI" xlink:type="simple">35.13333N,25.88333E</named-content></named-content>, 336 m, 06.iv.2014, leg. S. Salata (<named-content xmlns:xlink="http://www.w3.org/1999/xlink" content-type="dwc:institutional_code" xlink:type="simple">DBET</named-content>); 10w. (EtOH), Limnakarou plato, <named-content xmlns:xlink="http://www.w3.org/1999/xlink" content-type="dwc:verbatimCoordinates" xlink:type="simple"><named-content content-type="geo-json" specific-use="{&#34;type&#34;:&#34;Point&#34;,&#34;coordinates&#34;:[25.466670,35.133330]}" id="NCID0ESBAI" xlink:type="simple">35.13333N,25.46667E</named-content></named-content>, 1130 m, 26.iv.2014, leg. S. Salata (<named-content xmlns:xlink="http://www.w3.org/1999/xlink" content-type="dwc:institutional_code" xlink:type="simple">DBET</named-content>); 1w. (EtOH), <tp:taxon-name>Merisini</tp:taxon-name>, <named-content xmlns:xlink="http://www.w3.org/1999/xlink" content-type="dwc:verbatimCoordinates" xlink:type="simple"><named-content content-type="geo-json" specific-use="{&#34;type&#34;:&#34;Point&#34;,&#34;coordinates&#34;:[25.933300,35.166670]}" id="NCID0ECCAI" xlink:type="simple">35.16667N,25.9333E</named-content></named-content>, 309 m, 06.iv.2014, leg. S. Salata (<named-content xmlns:xlink="http://www.w3.org/1999/xlink" content-type="dwc:institutional_code" xlink:type="simple">DBET</named-content>); 3w. (EtOH), Mesa Lasithi, <named-content xmlns:xlink="http://www.w3.org/1999/xlink" content-type="dwc:verbatimCoordinates" xlink:type="simple"><named-content content-type="geo-json" specific-use="{&#34;type&#34;:&#34;Point&#34;,&#34;coordinates&#34;:[25.500000,35.166670]}" id="NCID0EPCAI" xlink:type="simple">35.16667N,25.5E</named-content></named-content>, 838 m, 28.iv.2014, leg. S. Salata (<named-content xmlns:xlink="http://www.w3.org/1999/xlink" content-type="dwc:institutional_code" xlink:type="simple">DBET</named-content>); 2w. (EtOH), Moni Kapsa, <named-content xmlns:xlink="http://www.w3.org/1999/xlink" content-type="dwc:verbatimCoordinates" xlink:type="simple"><named-content content-type="geo-json" specific-use="{&#34;type&#34;:&#34;Point&#34;,&#34;coordinates&#34;:[26.050000,35.016670]}" id="NCID0E3CAI" xlink:type="simple">35.01667N,26.05E</named-content></named-content>, 1 m, 10.iv.2014, leg. S. Salata (<named-content xmlns:xlink="http://www.w3.org/1999/xlink" content-type="dwc:institutional_code" xlink:type="simple">DBET</named-content>); 3w. (EtOH), Neapoli–Vrisses road, <named-content xmlns:xlink="http://www.w3.org/1999/xlink" content-type="dwc:verbatimCoordinates" xlink:type="simple"><named-content content-type="geo-json" specific-use="{&#34;type&#34;:&#34;Point&#34;,&#34;coordinates&#34;:[25.600000,35.233300]}" id="NCID0EJDAI" xlink:type="simple">35.2333N,25.6E</named-content></named-content>, 443 m, 05.iv.2014, leg. S. Salata (<named-content xmlns:xlink="http://www.w3.org/1999/xlink" content-type="dwc:institutional_code" xlink:type="simple">DBET</named-content>); 2w. (EtOH), Perma–Koutounari road, <named-content xmlns:xlink="http://www.w3.org/1999/xlink" content-type="dwc:verbatimCoordinates" xlink:type="simple"><named-content content-type="geo-json" specific-use="{&#34;type&#34;:&#34;Point&#34;,&#34;coordinates&#34;:[25.833330,35.016670]}" id="NCID0EWDAI" xlink:type="simple">35.01667N,25.83333E</named-content></named-content>, 0 m, 11.iv.2014, S. Salata (<named-content xmlns:xlink="http://www.w3.org/1999/xlink" content-type="dwc:institutional_code" xlink:type="simple">DBET</named-content>); 2w. (EtOH), Schinokapsala–Agios Ioannis road, 35.05N,25.85, 452 m, 10.iv.2014, leg. S. Salata (<named-content xmlns:xlink="http://www.w3.org/1999/xlink" content-type="dwc:institutional_code" xlink:type="simple">DBET</named-content>); 3w. (EtOH), Tourloti–<tp:taxon-name>Mirsini</tp:taxon-name> road, <named-content xmlns:xlink="http://www.w3.org/1999/xlink" content-type="dwc:verbatimCoordinates" xlink:type="simple"><named-content content-type="geo-json" specific-use="{&#34;type&#34;:&#34;Point&#34;,&#34;coordinates&#34;:[25.933330,35.150000]}" id="NCID0ELEAI" xlink:type="simple">35.15N,25.93333E</named-content></named-content>, 266 m, 06.iv.2014, leg. S. Salata (<named-content xmlns:xlink="http://www.w3.org/1999/xlink" content-type="dwc:institutional_code" xlink:type="simple">DBET</named-content>); 2w. (EtOH), Voila, <named-content xmlns:xlink="http://www.w3.org/1999/xlink" content-type="dwc:verbatimCoordinates" xlink:type="simple"><named-content content-type="geo-json" specific-use="{&#34;type&#34;:&#34;Point&#34;,&#34;coordinates&#34;:[26.100000,35.083330]}" id="NCID0EYEAI" xlink:type="simple">35.08333N,26.1E</named-content></named-content>, 578 m, 10.iv.2014, leg. S. Salata (<named-content xmlns:xlink="http://www.w3.org/1999/xlink" content-type="dwc:institutional_code" xlink:type="simple">DBET</named-content>); 12w. (EtOH), Ag. Joannis Forest loc. 2, <named-content xmlns:xlink="http://www.w3.org/1999/xlink" content-type="dwc:verbatimCoordinates" xlink:type="simple"><named-content content-type="geo-json" specific-use="{&#34;type&#34;:&#34;Point&#34;,&#34;coordinates&#34;:[24.400000,35.233330]}" id="NCID0EFFAI" xlink:type="simple">35.23333N,24.4E</named-content></named-content>, 480 m, 06.v.2013, leg. S. Salata (<named-content xmlns:xlink="http://www.w3.org/1999/xlink" content-type="dwc:institutional_code" xlink:type="simple">DBET</named-content>); 2w. (EtOH), Chromonastiri, <named-content xmlns:xlink="http://www.w3.org/1999/xlink" content-type="dwc:verbatimCoordinates" xlink:type="simple"><named-content content-type="geo-json" specific-use="{&#34;type&#34;:&#34;Point&#34;,&#34;coordinates&#34;:[24.510278,35.326944]}" id="NCID0ESFAI" xlink:type="simple">35.326944N,24.510278E</named-content></named-content>, 262 m, 10.v.2013, leg. S. Salata (<named-content xmlns:xlink="http://www.w3.org/1999/xlink" content-type="dwc:institutional_code" xlink:type="simple">DBET</named-content>); 1w. (EtOH), Katsifou Gorge, <named-content xmlns:xlink="http://www.w3.org/1999/xlink" content-type="dwc:verbatimCoordinates" xlink:type="simple"><named-content content-type="geo-json" specific-use="{&#34;type&#34;:&#34;Point&#34;,&#34;coordinates&#34;:[24.383330,35.200000]}" id="NCID0E6FAI" xlink:type="simple">35.2N,24.38333E</named-content></named-content>, 57 m, 05.v.2013, leg. S. Salata (<named-content xmlns:xlink="http://www.w3.org/1999/xlink" content-type="dwc:institutional_code" xlink:type="simple">DBET</named-content>); 5w. (EtOH), Kissos, <named-content xmlns:xlink="http://www.w3.org/1999/xlink" content-type="dwc:verbatimCoordinates" xlink:type="simple"><named-content content-type="geo-json" specific-use="{&#34;type&#34;:&#34;Point&#34;,&#34;coordinates&#34;:[24.566670,35.183330]}" id="NCID0EMGAI" xlink:type="simple">35.18333N,24.56667E</named-content></named-content>, 623 m, 09.v.2013, leg. L. Borowiec (<named-content xmlns:xlink="http://www.w3.org/1999/xlink" content-type="dwc:institutional_code" xlink:type="simple">DBET</named-content>); 1w. (pin), Klisidi, <named-content xmlns:xlink="http://www.w3.org/1999/xlink" content-type="dwc:verbatimCoordinates" xlink:type="simple"><named-content content-type="geo-json" specific-use="{&#34;type&#34;:&#34;Point&#34;,&#34;coordinates&#34;:[24.633330,35.266660]}" id="NCID0EZGAI" xlink:type="simple">35.26666N,24.63333E</named-content></named-content>, 642 m, 06.v.2013, leg. L. Borowiec (<named-content xmlns:xlink="http://www.w3.org/1999/xlink" content-type="dwc:institutional_code" xlink:type="simple">DBET</named-content>); 4w. (EtOH), n. Velonado, <named-content xmlns:xlink="http://www.w3.org/1999/xlink" content-type="dwc:verbatimCoordinates" xlink:type="simple"><named-content content-type="geo-json" specific-use="{&#34;type&#34;:&#34;Point&#34;,&#34;coordinates&#34;:[24.366670,35.250000]}" id="NCID0EGHAI" xlink:type="simple">35.25N,24.36667E</named-content></named-content>, 373 m, 13.v.2013, leg. S. Salata (<named-content xmlns:xlink="http://www.w3.org/1999/xlink" content-type="dwc:institutional_code" xlink:type="simple">DBET</named-content>); 1w. (EtOH), n. Vilandredo, <named-content xmlns:xlink="http://www.w3.org/1999/xlink" content-type="dwc:verbatimCoordinates" xlink:type="simple"><named-content content-type="geo-json" specific-use="{&#34;type&#34;:&#34;Point&#34;,&#34;coordinates&#34;:[24.316670,35.250000]}" id="NCID0ETHAI" xlink:type="simple">35.25N,24.31667E</named-content></named-content>, 354 m, 13.v.2013, leg. S. Salata (<named-content xmlns:xlink="http://www.w3.org/1999/xlink" content-type="dwc:institutional_code" xlink:type="simple">DBET</named-content>); 3w. (EtOH), Orthes Gorge, 35.33333N,24.68333, 318 m, 28.iv.2014, leg. S. Salata (<named-content xmlns:xlink="http://www.w3.org/1999/xlink" content-type="dwc:institutional_code" xlink:type="simple">DBET</named-content>); 2w. (EtOH), Plakias, <named-content xmlns:xlink="http://www.w3.org/1999/xlink" content-type="dwc:verbatimCoordinates" xlink:type="simple"><named-content content-type="geo-json" specific-use="{&#34;type&#34;:&#34;Point&#34;,&#34;coordinates&#34;:[24.395000,35.191389]}" id="NCID0EFIAI" xlink:type="simple">35.191389N,24.395E</named-content></named-content>, <!--PageBreak-->4 m, 05.v.2013, leg. S. Salata (<named-content xmlns:xlink="http://www.w3.org/1999/xlink" content-type="dwc:institutional_code" xlink:type="simple">DBET</named-content>); 41w. (EtOH), Plakias; Akrotiri Kakomouri, <named-content xmlns:xlink="http://www.w3.org/1999/xlink" content-type="dwc:verbatimCoordinates" xlink:type="simple"><named-content content-type="geo-json" specific-use="{&#34;type&#34;:&#34;Point&#34;,&#34;coordinates&#34;:[24.398055,35.166670]}" id="NCID0EUIAI" xlink:type="simple">35.16667N,24.398055E</named-content></named-content>, 28 m, 05.v.2013, leg. S. Salata (<named-content xmlns:xlink="http://www.w3.org/1999/xlink" content-type="dwc:institutional_code" xlink:type="simple">DBET</named-content>); 1w. (pin), road to Preveli Beach loc. 1, <named-content xmlns:xlink="http://www.w3.org/1999/xlink" content-type="dwc:verbatimCoordinates" xlink:type="simple"><named-content content-type="geo-json" specific-use="{&#34;type&#34;:&#34;Point&#34;,&#34;coordinates&#34;:[24.450000,35.166660]}" id="NCID0EBJAI" xlink:type="simple">35.16666N,24.45E</named-content></named-content>, 58 m, 07.v.2013, leg. L. Borowiec (<named-content xmlns:xlink="http://www.w3.org/1999/xlink" content-type="dwc:institutional_code" xlink:type="simple">DBET</named-content>); 1w. (pin), Spili, <named-content xmlns:xlink="http://www.w3.org/1999/xlink" content-type="dwc:verbatimCoordinates" xlink:type="simple"><named-content content-type="geo-json" specific-use="{&#34;type&#34;:&#34;Point&#34;,&#34;coordinates&#34;:[24.533330,35.216660]}" id="NCID0EOJAI" xlink:type="simple">35.21666N,24.53333E</named-content></named-content>, 537 m, 09.v.2013, leg. L. Borowiec (<named-content xmlns:xlink="http://www.w3.org/1999/xlink" content-type="dwc:institutional_code" xlink:type="simple">DBET</named-content>); 1w. (pin), Vistagi, <named-content xmlns:xlink="http://www.w3.org/1999/xlink" content-type="dwc:verbatimCoordinates" xlink:type="simple"><named-content content-type="geo-json" specific-use="{&#34;type&#34;:&#34;Point&#34;,&#34;coordinates&#34;:[24.683330,35.233330]}" id="NCID0E2JAI" xlink:type="simple">35.23333N,24.68333E</named-content></named-content>, 563 m, 06.v.2013, leg. L. Borowiec (<named-content xmlns:xlink="http://www.w3.org/1999/xlink" content-type="dwc:institutional_code" xlink:type="simple">DBET</named-content>); 1w. (pin), Xirokambos, <named-content xmlns:xlink="http://www.w3.org/1999/xlink" content-type="dwc:verbatimCoordinates" xlink:type="simple"><named-content content-type="geo-json" specific-use="{&#34;type&#34;:&#34;Point&#34;,&#34;coordinates&#34;:[24.558889,35.110556]}" id="NCID0EIKAI" xlink:type="simple">35.110556N,24.558889E</named-content></named-content>, 24 m, 12.v.2013, leg. L. Borowiec (<named-content xmlns:xlink="http://www.w3.org/1999/xlink" content-type="dwc:institutional_code" xlink:type="simple">DBET</named-content>); 3w. (EtOH), Kournas lake, <named-content xmlns:xlink="http://www.w3.org/1999/xlink" content-type="dwc:verbatimCoordinates" xlink:type="simple"><named-content content-type="geo-json" specific-use="{&#34;type&#34;:&#34;Point&#34;,&#34;coordinates&#34;:[24.266670,35.316670]}" id="NCID0EVKAI" xlink:type="simple">35.31667N,24.26667E</named-content></named-content>, 30 m, 10.vii.1997, leg. P. Lymberakis (<named-content xmlns:xlink="http://www.w3.org/1999/xlink" content-type="dwc:institutional_code" xlink:type="simple">NHMC</named-content>); 1w. (EtOH), Kardaki, 650 m, <named-content xmlns:xlink="http://www.w3.org/1999/xlink" content-type="dwc:verbatimCoordinates" xlink:type="simple"><named-content content-type="geo-json" specific-use="{&#34;type&#34;:&#34;Point&#34;,&#34;coordinates&#34;:[24.616670,35.200000]}" id="NCID0ECLAI" xlink:type="simple">35.2N,24.61667E</named-content></named-content>, 21.vii.1999, leg. E. Nikolakakis (<named-content xmlns:xlink="http://www.w3.org/1999/xlink" content-type="dwc:institutional_code" xlink:type="simple">NHMC</named-content>).</p><p>
              <bold><italic><tp:taxon-name><tp:taxon-name-part taxon-name-part-type="genus" reg="Lasius">Lasius</tp:taxon-name-part><tp:taxon-name-part taxon-name-part-type="species" reg="psammophilus">psammophilus</tp:taxon-name-part></tp:taxon-name></italic> Seifert, 1992</bold>
            </p><p><bold>GREECE</bold>, <bold>Crete</bold>: 4w. (EtOH), Agia Triada n. Kalamaki, <named-content xmlns:xlink="http://www.w3.org/1999/xlink" content-type="dwc:verbatimCoordinates" xlink:type="simple"><named-content content-type="geo-json" specific-use="{&#34;type&#34;:&#34;Point&#34;,&#34;coordinates&#34;:[25.754200,35.050800]}" id="NCID0EFMAI" xlink:type="simple">35.0508N,25.7542E</named-content></named-content>, 1 m, 28.iv.2014, leg. S. Salata (<named-content xmlns:xlink="http://www.w3.org/1999/xlink" content-type="dwc:institutional_code" xlink:type="simple">DBET</named-content>); 3w. (EtOH), Moni Kapsa, <named-content xmlns:xlink="http://www.w3.org/1999/xlink" content-type="dwc:verbatimCoordinates" xlink:type="simple"><named-content content-type="geo-json" specific-use="{&#34;type&#34;:&#34;Point&#34;,&#34;coordinates&#34;:[26.050000,35.016670]}" id="NCID0ESMAI" xlink:type="simple">35.01667N,26.05E</named-content></named-content>, 1 m, 24.iv.2014, leg. S. Salata (<named-content xmlns:xlink="http://www.w3.org/1999/xlink" content-type="dwc:institutional_code" xlink:type="simple">DBET</named-content>); 2w. (EtOH), Episkopi beach, <named-content xmlns:xlink="http://www.w3.org/1999/xlink" content-type="dwc:verbatimCoordinates" xlink:type="simple"><named-content content-type="geo-json" specific-use="{&#34;type&#34;:&#34;Point&#34;,&#34;coordinates&#34;:[24.350000,35.350000]}" id="NCID0E6MAI" xlink:type="simple">35.35N,24.35E</named-content></named-content>, 0 m, 09.iv.2014, leg. S. Salata (<named-content xmlns:xlink="http://www.w3.org/1999/xlink" content-type="dwc:institutional_code" xlink:type="simple">DBET</named-content>); 1w. (pin), Gerakari, <named-content xmlns:xlink="http://www.w3.org/1999/xlink" content-type="dwc:verbatimCoordinates" xlink:type="simple"><named-content content-type="geo-json" specific-use="{&#34;type&#34;:&#34;Point&#34;,&#34;coordinates&#34;:[24.583330,35.216660]}" id="NCID0EMNAI" xlink:type="simple">35.21666N,24.58333E</named-content></named-content>, 751 m, 09.v.2013, leg. L. Borowiec (<named-content xmlns:xlink="http://www.w3.org/1999/xlink" content-type="dwc:institutional_code" xlink:type="simple">DBET</named-content>); 1w. (pin), Plakias, <named-content xmlns:xlink="http://www.w3.org/1999/xlink" content-type="dwc:verbatimCoordinates" xlink:type="simple"><named-content content-type="geo-json" specific-use="{&#34;type&#34;:&#34;Point&#34;,&#34;coordinates&#34;:[24.395000,35.191389]}" id="NCID0EZNAI" xlink:type="simple">35.191389N,24.395E</named-content></named-content>, 4 m, 05.v.2013, leg. L. Borowiec (<named-content xmlns:xlink="http://www.w3.org/1999/xlink" content-type="dwc:institutional_code" xlink:type="simple">DBET</named-content>); 4w. (pin), Preveli Beach, <named-content xmlns:xlink="http://www.w3.org/1999/xlink" content-type="dwc:verbatimCoordinates" xlink:type="simple"><named-content content-type="geo-json" specific-use="{&#34;type&#34;:&#34;Point&#34;,&#34;coordinates&#34;:[24.472778,35.154444]}" id="NCID0EGOAI" xlink:type="simple">35.154444N,24.472778E</named-content></named-content>, 10 m, 07.v.2013, leg. L. Borowiec (<named-content xmlns:xlink="http://www.w3.org/1999/xlink" content-type="dwc:institutional_code" xlink:type="simple">DBET</named-content>); 1w. (EtOH), Irakleio, <named-content xmlns:xlink="http://www.w3.org/1999/xlink" content-type="dwc:verbatimCoordinates" xlink:type="simple"><named-content content-type="geo-json" specific-use="{&#34;type&#34;:&#34;Point&#34;,&#34;coordinates&#34;:[25.133330,35.333330]}" id="NCID0ETOAI" xlink:type="simple">35.33333N,25.13333E</named-content></named-content>, 10 m, 18.ix.2010, leg. E. Panagiotou (<named-content xmlns:xlink="http://www.w3.org/1999/xlink" content-type="dwc:institutional_code" xlink:type="simple">NHMC</named-content>); 2w. (EtOH), Chamaitoulo, <named-content xmlns:xlink="http://www.w3.org/1999/xlink" content-type="dwc:verbatimCoordinates" xlink:type="simple"><named-content content-type="geo-json" specific-use="{&#34;type&#34;:&#34;Point&#34;,&#34;coordinates&#34;:[26.200000,35.033330]}" id="NCID0EAPAI" xlink:type="simple">35.03333N,26.2E</named-content></named-content>, 06.v.2001, 180 m, leg. E. Nikolakakis (<named-content xmlns:xlink="http://www.w3.org/1999/xlink" content-type="dwc:institutional_code" xlink:type="simple">NHMC</named-content>).</p><p>
              <bold><italic><tp:taxon-name><tp:taxon-name-part taxon-name-part-type="genus" reg="Lasius">Lasius</tp:taxon-name-part><tp:taxon-name-part taxon-name-part-type="species" reg="turcicus">turcicus</tp:taxon-name-part></tp:taxon-name></italic> Santschi, 1921</bold>
            </p><p><bold>GREECE</bold>, <bold>Crete</bold>: 3w. (EtOH), Kalives river, <named-content xmlns:xlink="http://www.w3.org/1999/xlink" content-type="dwc:verbatimCoordinates" xlink:type="simple"><named-content content-type="geo-json" specific-use="{&#34;type&#34;:&#34;Point&#34;,&#34;coordinates&#34;:[24.133330,35.450000]}" id="NCID0EDQAI" xlink:type="simple">35.45N,24.13333E</named-content></named-content>, 26 m, 03.v.2014, leg. S. Salata (<named-content xmlns:xlink="http://www.w3.org/1999/xlink" content-type="dwc:institutional_code" xlink:type="simple">DBET</named-content>); 13w. (EtOH), Kato Daratso n. Chania, <named-content xmlns:xlink="http://www.w3.org/1999/xlink" content-type="dwc:verbatimCoordinates" xlink:type="simple"><named-content content-type="geo-json" specific-use="{&#34;type&#34;:&#34;Point&#34;,&#34;coordinates&#34;:[23.983333,35.500000]}" id="NCID0EQQAI" xlink:type="simple">35.5N,23.983333E</named-content></named-content>, 35–40 m, 07.v.2011, leg. L. Borowiec (<named-content xmlns:xlink="http://www.w3.org/1999/xlink" content-type="dwc:institutional_code" xlink:type="simple">DBET</named-content>); 4w. (pin), Koutsomatados–Mili rd., <named-content xmlns:xlink="http://www.w3.org/1999/xlink" content-type="dwc:verbatimCoordinates" xlink:type="simple"><named-content content-type="geo-json" specific-use="{&#34;type&#34;:&#34;Point&#34;,&#34;coordinates&#34;:[23.666660,35.383330]}" id="NCID0E4QAI" xlink:type="simple">35.38333N,23.66666E</named-content></named-content>, 308 m, 02.v.2011, leg. L. Borowiec (<named-content xmlns:xlink="http://www.w3.org/1999/xlink" content-type="dwc:institutional_code" xlink:type="simple">DBET</named-content>); 1w. (pin), <tp:taxon-name>Potamida</tp:taxon-name> n. Mythimna, <named-content xmlns:xlink="http://www.w3.org/1999/xlink" content-type="dwc:verbatimCoordinates" xlink:type="simple"><named-content content-type="geo-json" specific-use="{&#34;type&#34;:&#34;Point&#34;,&#34;coordinates&#34;:[23.683330,35.466660]}" id="NCID0ENRAI" xlink:type="simple">35.46666N,23.68333E</named-content></named-content>, 37 m, 02.v.2011, leg. L. Borowiec (<named-content xmlns:xlink="http://www.w3.org/1999/xlink" content-type="dwc:institutional_code" xlink:type="simple">DBET</named-content>); 1w. (pin), Agia Triada n. Kalamaki, <named-content xmlns:xlink="http://www.w3.org/1999/xlink" content-type="dwc:verbatimCoordinates" xlink:type="simple"><named-content content-type="geo-json" specific-use="{&#34;type&#34;:&#34;Point&#34;,&#34;coordinates&#34;:[25.754200,35.050800]}" id="NCID0E1RAI" xlink:type="simple">35.0508N,25.7542E</named-content></named-content>, 1 m, 24.iv.2014, leg. S. Salata (<named-content xmlns:xlink="http://www.w3.org/1999/xlink" content-type="dwc:institutional_code" xlink:type="simple">DBET</named-content>); 2w. (EtOH), Agios Eirini, <named-content xmlns:xlink="http://www.w3.org/1999/xlink" content-type="dwc:verbatimCoordinates" xlink:type="simple"><named-content content-type="geo-json" specific-use="{&#34;type&#34;:&#34;Point&#34;,&#34;coordinates&#34;:[25.150000,35.266670]}" id="NCID0EHSAI" xlink:type="simple">35.26667N,25.15E</named-content></named-content>, 130 m, 02.iv.2014, leg. S. Salata (<named-content xmlns:xlink="http://www.w3.org/1999/xlink" content-type="dwc:institutional_code" xlink:type="simple">DBET</named-content>); 4w. (EtOH), Avgeniki, <named-content xmlns:xlink="http://www.w3.org/1999/xlink" content-type="dwc:verbatimCoordinates" xlink:type="simple"><named-content content-type="geo-json" specific-use="{&#34;type&#34;:&#34;Point&#34;,&#34;coordinates&#34;:[25.016670,35.183330]}" id="NCID0EUSAI" xlink:type="simple">35.18333N,25.01667E</named-content></named-content>, 227 m, 03.v.2014, leg. S. Salata (<named-content xmlns:xlink="http://www.w3.org/1999/xlink" content-type="dwc:institutional_code" xlink:type="simple">DBET</named-content>); 3w. (EtOH), Kastelli 1 km E, <named-content xmlns:xlink="http://www.w3.org/1999/xlink" content-type="dwc:verbatimCoordinates" xlink:type="simple"><named-content content-type="geo-json" specific-use="{&#34;type&#34;:&#34;Point&#34;,&#34;coordinates&#34;:[25.333330,35.200000]}" id="NCID0EBTAI" xlink:type="simple">35.2N,25.33333E</named-content></named-content>, 363 m, 16.iv.2014, leg. S. Salata (<named-content xmlns:xlink="http://www.w3.org/1999/xlink" content-type="dwc:institutional_code" xlink:type="simple">DBET</named-content>); 5w. (EtOH), Katofigi, <named-content xmlns:xlink="http://www.w3.org/1999/xlink" content-type="dwc:verbatimCoordinates" xlink:type="simple"><named-content content-type="geo-json" specific-use="{&#34;type&#34;:&#34;Point&#34;,&#34;coordinates&#34;:[25.400000,35.083330]}" id="NCID0EOTAI" xlink:type="simple">35.08333N,25.4E</named-content></named-content>, 560 m, 13.iv.2014, leg. S. Salata (<named-content xmlns:xlink="http://www.w3.org/1999/xlink" content-type="dwc:institutional_code" xlink:type="simple">DBET</named-content>); 2w. (EtOH), Panastros, <named-content xmlns:xlink="http://www.w3.org/1999/xlink" content-type="dwc:verbatimCoordinates" xlink:type="simple"><named-content content-type="geo-json" specific-use="{&#34;type&#34;:&#34;Point&#34;,&#34;coordinates&#34;:[24.983330,35.116670]}" id="NCID0E2TAI" xlink:type="simple">35.11667N,24.98333E</named-content></named-content>, 545 m, 03.v.2014, leg. S. Salata (<named-content xmlns:xlink="http://www.w3.org/1999/xlink" content-type="dwc:institutional_code" xlink:type="simple">DBET</named-content>); 5w. (EtOH), Sfendili, <named-content xmlns:xlink="http://www.w3.org/1999/xlink" content-type="dwc:verbatimCoordinates" xlink:type="simple"><named-content content-type="geo-json" specific-use="{&#34;type&#34;:&#34;Point&#34;,&#34;coordinates&#34;:[25.383330,35.250000]}" id="NCID0EIUAI" xlink:type="simple">35.25N,25.38333E</named-content></named-content>, 151 m, 06.iv.2014, leg. S. Salata (<named-content xmlns:xlink="http://www.w3.org/1999/xlink" content-type="dwc:institutional_code" xlink:type="simple">DBET</named-content>); 2w. (EtOH), Stoli–Louves road, <named-content xmlns:xlink="http://www.w3.org/1999/xlink" content-type="dwc:verbatimCoordinates" xlink:type="simple"><named-content content-type="geo-json" specific-use="{&#34;type&#34;:&#34;Point&#34;,&#34;coordinates&#34;:[25.016670,35.033330]}" id="NCID0EVUAI" xlink:type="simple">35.03333N,25.01667E</named-content></named-content>, 197 m, 30.iii.2014, leg. S. Salata (<named-content xmlns:xlink="http://www.w3.org/1999/xlink" content-type="dwc:institutional_code" xlink:type="simple">DBET</named-content>); 2w. (EtOH), Xanias–Miliarades road, <named-content xmlns:xlink="http://www.w3.org/1999/xlink" content-type="dwc:verbatimCoordinates" xlink:type="simple"><named-content content-type="geo-json" specific-use="{&#34;type&#34;:&#34;Point&#34;,&#34;coordinates&#34;:[25.383330,35.083330]}" id="NCID0ECVAI" xlink:type="simple">35.08333N,25.38333E</named-content></named-content>, 504 m, 25.iv.2014, leg. S. Salata (<named-content xmlns:xlink="http://www.w3.org/1999/xlink" content-type="dwc:institutional_code" xlink:type="simple">DBET</named-content>); 3w. (EtOH), Dead’s Gorge, <named-content xmlns:xlink="http://www.w3.org/1999/xlink" content-type="dwc:verbatimCoordinates" xlink:type="simple"><named-content content-type="geo-json" specific-use="{&#34;type&#34;:&#34;Point&#34;,&#34;coordinates&#34;:[26.250000,35.083330]}" id="NCID0EPVAI" xlink:type="simple">35.08333N,26.25E</named-content></named-content>, 15 m, 09.iv.2014, leg. S. Salata (<named-content xmlns:xlink="http://www.w3.org/1999/xlink" content-type="dwc:institutional_code" xlink:type="simple">DBET</named-content>); 3w. (EtOH), Hametoulo, <named-content xmlns:xlink="http://www.w3.org/1999/xlink" content-type="dwc:verbatimCoordinates" xlink:type="simple"><named-content content-type="geo-json" specific-use="{&#34;type&#34;:&#34;Point&#34;,&#34;coordinates&#34;:[26.183330,35.050000]}" id="NCID0E3VAI" xlink:type="simple">35.05N,26.18333E</named-content></named-content>, 520 m, 12.iv.2014, leg. S. Salata (<named-content xmlns:xlink="http://www.w3.org/1999/xlink" content-type="dwc:institutional_code" xlink:type="simple">DBET</named-content>); 3w. (EtOH), Kalamafka, <named-content xmlns:xlink="http://www.w3.org/1999/xlink" content-type="dwc:verbatimCoordinates" xlink:type="simple"><named-content content-type="geo-json" specific-use="{&#34;type&#34;:&#34;Point&#34;,&#34;coordinates&#34;:[25.650000,35.066670]}" id="NCID0EJWAI" xlink:type="simple">35.06667N,25.65E</named-content></named-content>, 472 m, 12.iv.2014, leg. S. Salata (<named-content xmlns:xlink="http://www.w3.org/1999/xlink" content-type="dwc:institutional_code" xlink:type="simple">DBET</named-content>); 6w. (EtOH), Lasithi Platou – Pinakiano, <!--PageBreak--><named-content xmlns:xlink="http://www.w3.org/1999/xlink" content-type="dwc:verbatimCoordinates" xlink:type="simple"><named-content content-type="geo-json" specific-use="{&#34;type&#34;:&#34;Point&#34;,&#34;coordinates&#34;:[25.450000,35.183330]}" id="NCID0EXWAI" xlink:type="simple">35.18333N,25.45E</named-content></named-content>, 806 m, 28.iv.2014, leg. S. Salata (<named-content xmlns:xlink="http://www.w3.org/1999/xlink" content-type="dwc:institutional_code" xlink:type="simple">DBET</named-content>); 2w. (EtOH), Praisos, <named-content xmlns:xlink="http://www.w3.org/1999/xlink" content-type="dwc:verbatimCoordinates" xlink:type="simple"><named-content content-type="geo-json" specific-use="{&#34;type&#34;:&#34;Point&#34;,&#34;coordinates&#34;:[26.066670,35.116670]}" id="NCID0EEXAI" xlink:type="simple">35.11667N,26.06667E</named-content></named-content>, 193 m, 11.iv.2014, leg. S. Salata (<named-content xmlns:xlink="http://www.w3.org/1999/xlink" content-type="dwc:institutional_code" xlink:type="simple">DBET</named-content>); 6w. (EtOH), Ag. Joannis forest loc. 1, <named-content xmlns:xlink="http://www.w3.org/1999/xlink" content-type="dwc:verbatimCoordinates" xlink:type="simple"><named-content content-type="geo-json" specific-use="{&#34;type&#34;:&#34;Point&#34;,&#34;coordinates&#34;:[24.400000,35.233330]}" id="NCID0ERXAI" xlink:type="simple">35.23333N,24.4E</named-content></named-content>, 448 m, 06.v.2013, leg. S. Salata (<named-content xmlns:xlink="http://www.w3.org/1999/xlink" content-type="dwc:institutional_code" xlink:type="simple">DBET</named-content>); 2w. (EtOH), Chromonastiri, <named-content xmlns:xlink="http://www.w3.org/1999/xlink" content-type="dwc:verbatimCoordinates" xlink:type="simple"><named-content content-type="geo-json" specific-use="{&#34;type&#34;:&#34;Point&#34;,&#34;coordinates&#34;:[24.510278,35.326944]}" id="NCID0E5XAI" xlink:type="simple">35.326944N,24.510278E</named-content></named-content>, 262 m, 10.v.2013, leg. S. Salata (<named-content xmlns:xlink="http://www.w3.org/1999/xlink" content-type="dwc:institutional_code" xlink:type="simple">DBET</named-content>); 3w. (EtOH), Frati, <named-content xmlns:xlink="http://www.w3.org/1999/xlink" content-type="dwc:verbatimCoordinates" xlink:type="simple"><named-content content-type="geo-json" specific-use="{&#34;type&#34;:&#34;Point&#34;,&#34;coordinates&#34;:[24.466660,35.200000]}" id="NCID0ELYAI" xlink:type="simple">35.2N,24.46666E</named-content></named-content>, 297 m, 7.v.2013, leg. S. Salata (<named-content xmlns:xlink="http://www.w3.org/1999/xlink" content-type="dwc:institutional_code" xlink:type="simple">DBET</named-content>); 2w. (EtOH), Kissos, <named-content xmlns:xlink="http://www.w3.org/1999/xlink" content-type="dwc:verbatimCoordinates" xlink:type="simple"><named-content content-type="geo-json" specific-use="{&#34;type&#34;:&#34;Point&#34;,&#34;coordinates&#34;:[24.566670,35.183330]}" id="NCID0EYYAI" xlink:type="simple">35.18333N,24.56667E</named-content></named-content>, 623 m, 09.v.2013, leg. S. Salata (<named-content xmlns:xlink="http://www.w3.org/1999/xlink" content-type="dwc:institutional_code" xlink:type="simple">DBET</named-content>); 1w. (EtOH), Kissou Kambros, <named-content xmlns:xlink="http://www.w3.org/1999/xlink" content-type="dwc:verbatimCoordinates" xlink:type="simple"><named-content content-type="geo-json" specific-use="{&#34;type&#34;:&#34;Point&#34;,&#34;coordinates&#34;:[24.550000,35.166660]}" id="NCID0EFZAI" xlink:type="simple">35.16666N,24.55E</named-content></named-content>, 514 m, 14.v.2013, leg. S. Salata (<named-content xmlns:xlink="http://www.w3.org/1999/xlink" content-type="dwc:institutional_code" xlink:type="simple">DBET</named-content>); 3w. (EtOH), Palelimnos, <named-content xmlns:xlink="http://www.w3.org/1999/xlink" content-type="dwc:verbatimCoordinates" xlink:type="simple"><named-content content-type="geo-json" specific-use="{&#34;type&#34;:&#34;Point&#34;,&#34;coordinates&#34;:[24.416660,35.300000]}" id="NCID0ESZAI" xlink:type="simple">35.3N,24.41666E</named-content></named-content>, 262 m, 15.v.2013, leg. S. Salata (<named-content xmlns:xlink="http://www.w3.org/1999/xlink" content-type="dwc:institutional_code" xlink:type="simple">DBET</named-content>); 4w. (EtOH), Plakias, <named-content xmlns:xlink="http://www.w3.org/1999/xlink" content-type="dwc:verbatimCoordinates" xlink:type="simple"><named-content content-type="geo-json" specific-use="{&#34;type&#34;:&#34;Point&#34;,&#34;coordinates&#34;:[24.395000,35.191389]}" id="NCID0E6ZAI" xlink:type="simple">35.191389N,24.395E</named-content></named-content>, 4 m, 05.v.2013, leg. S. Salata (<named-content xmlns:xlink="http://www.w3.org/1999/xlink" content-type="dwc:institutional_code" xlink:type="simple">DBET</named-content>); 5w. (EtOH), road to Nida platou, <named-content xmlns:xlink="http://www.w3.org/1999/xlink" content-type="dwc:verbatimCoordinates" xlink:type="simple"><named-content content-type="geo-json" specific-use="{&#34;type&#34;:&#34;Point&#34;,&#34;coordinates&#34;:[24.883330,35.250000]}" id="NCID0EM1AI" xlink:type="simple">35.25N,24.88333E</named-content></named-content>, 1166 m, 01.iv.2014, leg. S. Salata (<named-content xmlns:xlink="http://www.w3.org/1999/xlink" content-type="dwc:institutional_code" xlink:type="simple">DBET</named-content>); 3w. (EtOH), Setoures, <named-content xmlns:xlink="http://www.w3.org/1999/xlink" content-type="dwc:verbatimCoordinates" xlink:type="simple"><named-content content-type="geo-json" specific-use="{&#34;type&#34;:&#34;Point&#34;,&#34;coordinates&#34;:[24.383330,35.266670]}" id="NCID0EZ1AI" xlink:type="simple">35.26667N,24.38333E</named-content></named-content>, 305 m, 15.v.2013, leg. S. Salata (<named-content xmlns:xlink="http://www.w3.org/1999/xlink" content-type="dwc:institutional_code" xlink:type="simple">DBET</named-content>); 2w. (EtOH), Vistagi, <named-content xmlns:xlink="http://www.w3.org/1999/xlink" content-type="dwc:verbatimCoordinates" xlink:type="simple"><named-content content-type="geo-json" specific-use="{&#34;type&#34;:&#34;Point&#34;,&#34;coordinates&#34;:[24.683330,35.233330]}" id="NCID0EG2AI" xlink:type="simple">35.23333N,24.68333E</named-content></named-content>, 563 m, 16.v.2013, leg. S. Salata (<named-content xmlns:xlink="http://www.w3.org/1999/xlink" content-type="dwc:institutional_code" xlink:type="simple">DBET</named-content>); 1w. (EtOH), Agia lake, <named-content xmlns:xlink="http://www.w3.org/1999/xlink" content-type="dwc:verbatimCoordinates" xlink:type="simple"><named-content content-type="geo-json" specific-use="{&#34;type&#34;:&#34;Point&#34;,&#34;coordinates&#34;:[23.933330,35.466670]}" id="NCID0ET2AI" xlink:type="simple">35.46667N,23.93333E</named-content></named-content>, 40 m, 08.vii.1997, leg. P. Lymberakis (<named-content xmlns:xlink="http://www.w3.org/1999/xlink" content-type="dwc:institutional_code" xlink:type="simple">NHMC</named-content>); 2w. (EtOH), Almyros river, <named-content xmlns:xlink="http://www.w3.org/1999/xlink" content-type="dwc:verbatimCoordinates" xlink:type="simple"><named-content content-type="geo-json" specific-use="{&#34;type&#34;:&#34;Point&#34;,&#34;coordinates&#34;:[25.054410,35.334690]}" id="NCID0EA3AI" xlink:type="simple">35.33469N,25.05441E</named-content></named-content>, 297 m, 03.vi.2012, leg. E. Aspradaki (<named-content xmlns:xlink="http://www.w3.org/1999/xlink" content-type="dwc:institutional_code" xlink:type="simple">NHMC</named-content>); 1w. (EtOH), Aposelemis, <named-content xmlns:xlink="http://www.w3.org/1999/xlink" content-type="dwc:verbatimCoordinates" xlink:type="simple"><named-content content-type="geo-json" specific-use="{&#34;type&#34;:&#34;Point&#34;,&#34;coordinates&#34;:[25.333330,35.333330]}" id="NCID0EN3AI" xlink:type="simple">35.33333N,25.33333E</named-content></named-content>, 7 m, 02.viii.2000, leg. A. Trichas (<named-content xmlns:xlink="http://www.w3.org/1999/xlink" content-type="dwc:institutional_code" xlink:type="simple">NHMC</named-content>); 1w. (EtOH), Dikti mt., 35.11667N,25.46667, 1450 m, 05.viii.2000, leg. S. Simaiakis (<named-content xmlns:xlink="http://www.w3.org/1999/xlink" content-type="dwc:institutional_code" xlink:type="simple">NHMC</named-content>); 2w. (EtOH), Dikti mt., <named-content xmlns:xlink="http://www.w3.org/1999/xlink" content-type="dwc:verbatimCoordinates" xlink:type="simple"><named-content content-type="geo-json" specific-use="{&#34;type&#34;:&#34;Point&#34;,&#34;coordinates&#34;:[25.466670,35.100000]}" id="NCID0E63AI" xlink:type="simple">35.1N,25.46667E</named-content></named-content>, 1750 m, 10.v.2001, leg. M. Chatzaki (<named-content xmlns:xlink="http://www.w3.org/1999/xlink" content-type="dwc:institutional_code" xlink:type="simple">NHMC</named-content>); 2w. (EtOH), Before Amygdali after Neapoli, <named-content xmlns:xlink="http://www.w3.org/1999/xlink" content-type="dwc:verbatimCoordinates" xlink:type="simple"><named-content content-type="geo-json" specific-use="{&#34;type&#34;:&#34;Point&#34;,&#34;coordinates&#34;:[25.583330,35.200000]}" id="NCID0EM4AI" xlink:type="simple">35.2N,25.58333E</named-content></named-content>, 561 m, 06.viii.1997, leg. I. Stathi (<named-content xmlns:xlink="http://www.w3.org/1999/xlink" content-type="dwc:institutional_code" xlink:type="simple">NHMC</named-content>); 1w. (EtOH), Agios Titos, <named-content xmlns:xlink="http://www.w3.org/1999/xlink" content-type="dwc:verbatimCoordinates" xlink:type="simple"><named-content content-type="geo-json" specific-use="{&#34;type&#34;:&#34;Point&#34;,&#34;coordinates&#34;:[24.750000,35.183330]}" id="NCID0EZ4AI" xlink:type="simple">35.18333N,24.75E</named-content></named-content>, 1000 m, 14.iv.2000, leg. M. Papadimitrakis (<named-content xmlns:xlink="http://www.w3.org/1999/xlink" content-type="dwc:institutional_code" xlink:type="simple">NHMC</named-content>); 1w. (EtOH), Ano Meros, <named-content xmlns:xlink="http://www.w3.org/1999/xlink" content-type="dwc:verbatimCoordinates" xlink:type="simple"><named-content content-type="geo-json" specific-use="{&#34;type&#34;:&#34;Point&#34;,&#34;coordinates&#34;:[24.650000,35.166670]}" id="NCID0EG5AI" xlink:type="simple">35.16667N,24.65E</named-content></named-content>, 750 m, 15.iv.2000, leg. I. Stathi (<named-content xmlns:xlink="http://www.w3.org/1999/xlink" content-type="dwc:institutional_code" xlink:type="simple">NHMC</named-content>); 3w. (EtOH), Garazo, <named-content xmlns:xlink="http://www.w3.org/1999/xlink" content-type="dwc:verbatimCoordinates" xlink:type="simple"><named-content content-type="geo-json" specific-use="{&#34;type&#34;:&#34;Point&#34;,&#34;coordinates&#34;:[24.783330,35.333330]}" id="NCID0ET5AI" xlink:type="simple">35.33333N,24.78333E</named-content></named-content>, 100 m, 07.iv.2000, leg. E. Nikolakakis (<named-content xmlns:xlink="http://www.w3.org/1999/xlink" content-type="dwc:institutional_code" xlink:type="simple">NHMC</named-content>); 1w. (EtOH), Tigania, 35.28333N,24.73333, 1100 m, 07.iv.2000, leg. E. Nikolakakis (<named-content xmlns:xlink="http://www.w3.org/1999/xlink" content-type="dwc:institutional_code" xlink:type="simple">NHMC</named-content>).</p><fig id="F4" position="float" orientation="portrait"><label>Figure 8.</label><caption><p>Distribution of <italic><tp:taxon-name><tp:taxon-name-part taxon-name-part-type="genus" reg="Lasius">L.</tp:taxon-name-part><tp:taxon-name-part taxon-name-part-type="species" reg="tapinomoides">tapinomoides</tp:taxon-name-part></tp:taxon-name></italic> sp. n. on Crete.</p></caption><graphic xmlns:xlink="http://www.w3.org/1999/xlink" xlink:href="zookeys-789-139-g004.jpg" position="float" orientation="portrait" xlink:type="simple" id="oo_234304.jpg"/></fig><fig id="F5" position="float" orientation="portrait"><label>Figure 9.</label><caption><p>Distribution of <italic><tp:taxon-name><tp:taxon-name-part taxon-name-part-type="genus" reg="Lasius">L.</tp:taxon-name-part><tp:taxon-name-part taxon-name-part-type="species" reg="bombycina">bombycina</tp:taxon-name-part></tp:taxon-name></italic> Seifert &amp; Galkowski on Crete.</p></caption><graphic xmlns:xlink="http://www.w3.org/1999/xlink" xlink:href="zookeys-789-139-g005.jpg" position="float" orientation="portrait" xlink:type="simple" id="oo_234305.jpg"/></fig><fig id="F6" position="float" orientation="portrait"><label>Figure 10.</label><caption><p>Distribution of <italic><tp:taxon-name><tp:taxon-name-part taxon-name-part-type="genus" reg="Lasius">L.</tp:taxon-name-part><tp:taxon-name-part taxon-name-part-type="species" reg="myops">myops</tp:taxon-name-part></tp:taxon-name></italic> Forel on Crete.</p></caption><graphic xmlns:xlink="http://www.w3.org/1999/xlink" xlink:href="zookeys-789-139-g006.jpg" position="float" orientation="portrait" xlink:type="simple" id="oo_234306.jpg"/></fig><fig id="F7" position="float" orientation="portrait"><label>Figure 11.</label><caption><p>Distribution of <italic><tp:taxon-name><tp:taxon-name-part taxon-name-part-type="genus" reg="Lasius">L.</tp:taxon-name-part><tp:taxon-name-part taxon-name-part-type="species" reg="illyricus">illyricus</tp:taxon-name-part></tp:taxon-name></italic> Zimmerman on Crete.</p></caption><graphic xmlns:xlink="http://www.w3.org/1999/xlink" xlink:href="zookeys-789-139-g007.jpg" position="float" orientation="portrait" xlink:type="simple" id="oo_234307.jpg"/></fig><fig id="F8" position="float" orientation="portrait"><label>Figure 12.</label><caption><p>Distribution of <italic><tp:taxon-name><tp:taxon-name-part taxon-name-part-type="genus" reg="Lasius">L.</tp:taxon-name-part><tp:taxon-name-part taxon-name-part-type="species" reg="lasioides">lasioides</tp:taxon-name-part></tp:taxon-name></italic> (Emery) on Crete.</p></caption><graphic xmlns:xlink="http://www.w3.org/1999/xlink" xlink:href="zookeys-789-139-g008.jpg" position="float" orientation="portrait" xlink:type="simple" id="oo_234308.jpg"/></fig><fig id="F9" position="float" orientation="portrait"><label>Figure 13.</label><caption><p>Distribution of <italic><tp:taxon-name><tp:taxon-name-part taxon-name-part-type="genus" reg="Lasius">L.</tp:taxon-name-part><tp:taxon-name-part taxon-name-part-type="species" reg="psammophilus">psammophilus</tp:taxon-name-part></tp:taxon-name></italic> Seifert on Crete.</p></caption><graphic xmlns:xlink="http://www.w3.org/1999/xlink" xlink:href="zookeys-789-139-g009.jpg" position="float" orientation="portrait" xlink:type="simple" id="oo_234309.jpg"/></fig><fig id="F10" position="float" orientation="portrait"><label>Figure 14.</label><caption><p>Distribution of <italic><tp:taxon-name><tp:taxon-name-part taxon-name-part-type="genus" reg="Lasius">L.</tp:taxon-name-part><tp:taxon-name-part taxon-name-part-type="species" reg="turcicus">turcicus</tp:taxon-name-part></tp:taxon-name></italic> Santschi on Crete.</p></caption><graphic xmlns:xlink="http://www.w3.org/1999/xlink" xlink:href="zookeys-789-139-g010.jpg" position="float" orientation="portrait" xlink:type="simple" id="oo_234310.jpg"/></fig><fig id="F11" position="float" orientation="portrait"><label>Figures 15–20.</label><caption><p>Lateral view. <bold>15</bold><italic><tp:taxon-name><tp:taxon-name-part taxon-name-part-type="genus" reg="Lasius">Lasius</tp:taxon-name-part><tp:taxon-name-part taxon-name-part-type="species" reg="myops">myops</tp:taxon-name-part></tp:taxon-name></italic> Forel <bold>16</bold><italic><tp:taxon-name><tp:taxon-name-part taxon-name-part-type="genus" reg="Lasius">L.</tp:taxon-name-part><tp:taxon-name-part taxon-name-part-type="species" reg="lasioides">lasioides</tp:taxon-name-part></tp:taxon-name></italic> (Emery) <bold>17</bold><italic><tp:taxon-name><tp:taxon-name-part taxon-name-part-type="genus" reg="Lasius">L.</tp:taxon-name-part><tp:taxon-name-part taxon-name-part-type="species" reg="illyricus">illyricus</tp:taxon-name-part></tp:taxon-name></italic> Zimmerman <bold>18</bold><italic><tp:taxon-name><tp:taxon-name-part taxon-name-part-type="genus" reg="Lasius">L.</tp:taxon-name-part><tp:taxon-name-part taxon-name-part-type="species" reg="psammophilus">psammophilus</tp:taxon-name-part></tp:taxon-name></italic> Santschi <bold>19</bold><italic><tp:taxon-name><tp:taxon-name-part taxon-name-part-type="genus" reg="Lasius">L.</tp:taxon-name-part><tp:taxon-name-part taxon-name-part-type="species" reg="turcicus">turcicus</tp:taxon-name-part></tp:taxon-name></italic> Santschi <bold>20</bold><italic><tp:taxon-name><tp:taxon-name-part taxon-name-part-type="genus" reg="Lasius">L.</tp:taxon-name-part><tp:taxon-name-part taxon-name-part-type="species" reg="bombycina">bombycina</tp:taxon-name-part></tp:taxon-name></italic> Seifert &amp; Galkowski.</p></caption><graphic xmlns:xlink="http://www.w3.org/1999/xlink" xlink:href="zookeys-789-139-g011.jpg" position="float" orientation="portrait" xlink:type="simple" id="oo_234311.jpg"/></fig><fig id="F12" position="float" orientation="portrait"><label>Figures 21–25.</label><caption><p>Head and scapus. <bold>21</bold><italic><tp:taxon-name><tp:taxon-name-part taxon-name-part-type="genus" reg="Lasius">L.</tp:taxon-name-part><tp:taxon-name-part taxon-name-part-type="species" reg="lasioides">lasioides</tp:taxon-name-part></tp:taxon-name></italic> (Emery) <bold>22</bold><italic><tp:taxon-name><tp:taxon-name-part taxon-name-part-type="genus" reg="Lasius">L.</tp:taxon-name-part><tp:taxon-name-part taxon-name-part-type="species" reg="illyricus">illyricus</tp:taxon-name-part></tp:taxon-name></italic> Zimmerman <bold>23</bold><italic><tp:taxon-name><tp:taxon-name-part taxon-name-part-type="genus" reg="Lasius">L.</tp:taxon-name-part><tp:taxon-name-part taxon-name-part-type="species" reg="turcicus">turcicus</tp:taxon-name-part></tp:taxon-name></italic> Santschi <bold>24</bold><italic><tp:taxon-name><tp:taxon-name-part taxon-name-part-type="genus" reg="Lasius">L.</tp:taxon-name-part><tp:taxon-name-part taxon-name-part-type="species" reg="bombycina">bombycina</tp:taxon-name-part></tp:taxon-name></italic> Seifert &amp; Galkowski <bold>25</bold><italic><tp:taxon-name><tp:taxon-name-part taxon-name-part-type="genus" reg="Lasius">L.</tp:taxon-name-part><tp:taxon-name-part taxon-name-part-type="species" reg="psammophilus">psammophilus</tp:taxon-name-part></tp:taxon-name></italic> Santschi.</p></caption><graphic xmlns:xlink="http://www.w3.org/1999/xlink" xlink:href="zookeys-789-139-g012.jpg" position="float" orientation="portrait" xlink:type="simple" id="oo_234312.jpg"/></fig><!--PageBreak--><!--PageBreak--><!--PageBreak--><!--PageBreak--></sec><sec sec-type="Key to Cretan Lasius species (based on the worker caste)" id="SECID0EXJBI"><title>Key to Cretan <italic><tp:taxon-name><tp:taxon-name-part taxon-name-part-type="genus" reg="Lasius">Lasius</tp:taxon-name-part></tp:taxon-name></italic> species (based on the worker caste)</title><table-wrap content-type="key" position="anchor" orientation="portrait"><table id="TID0EFFAG" rules="all"><tbody><tr><td rowspan="1" colspan="1">1.</td><td rowspan="1" colspan="1">Maxillary palps short, not reaching midpoint between mouth and occipital foramen, body yellow to orange (Fig. <xref ref-type="fig" rid="F11">15</xref>)</td><td rowspan="1" colspan="1">
                      <bold><italic><tp:taxon-name><tp:taxon-name-part taxon-name-part-type="genus" reg="Lasius">L.</tp:taxon-name-part><tp:taxon-name-part taxon-name-part-type="species" reg="myops">myops</tp:taxon-name-part></tp:taxon-name></italic> Forel</bold>
                    </td></tr><tr><td rowspan="1" colspan="1">–</td><td rowspan="1" colspan="1">Maxillary palps long, distinctly reaching beyond midpoint between mouth and occipital foramen, body brown to black or bicoloured (Figs <xref ref-type="fig" rid="F1">1</xref>, <xref ref-type="fig" rid="F11">16–20</xref>)</td><td rowspan="1" colspan="1">
                      <bold>2</bold>
                    </td></tr><tr><td rowspan="1" colspan="1">2.</td><td rowspan="1" colspan="1">Scape, genae and hind tibiae only with perfectly adpressed pubescence, without setae, occipital margin of head usually with 8 erect setae at most (Fig. <xref ref-type="fig" rid="F12">21</xref>)</td><td rowspan="1" colspan="1">
                      <bold><italic><tp:taxon-name><tp:taxon-name-part taxon-name-part-type="genus" reg="Lasius">L.</tp:taxon-name-part><tp:taxon-name-part taxon-name-part-type="species" reg="lasioides">lasioides</tp:taxon-name-part></tp:taxon-name></italic> (Emery)</bold>
                    </td></tr><tr><td rowspan="1" colspan="1">–</td><td rowspan="1" colspan="1">Scape, genae and hind tibiae often with occasional setae, pubescence not perfectly adpressed, occipital margin of head with more than 8 erect setae (Figs <xref ref-type="fig" rid="F12">22–25</xref>)</td><td rowspan="1" colspan="1">
                      <bold>3</bold>
                    </td></tr><tr><td rowspan="1" colspan="1">3.</td><td rowspan="1" colspan="1">Scape with few (&gt;5) erect setae, body bicoloured, hind tibiae with numerous erect setae, mesosoma brighter than head and gaster (Figs <xref ref-type="fig" rid="F11">17</xref>, <xref ref-type="fig" rid="F12">22</xref>)</td><td rowspan="1" colspan="1">
                      <bold><italic><tp:taxon-name><tp:taxon-name-part taxon-name-part-type="genus" reg="Lasius">L.</tp:taxon-name-part><tp:taxon-name-part taxon-name-part-type="species" reg="illyricus">illyricus</tp:taxon-name-part></tp:taxon-name></italic> Zimmerman</bold>
                    </td></tr><tr><td rowspan="1" colspan="1">–</td><td rowspan="1" colspan="1">Scape without or with maximum 5 erect setae, hind tibiae without or with a few erect setae, body uniformly coloured or head and mesosoma uniformly coloured, brighter than gaster (Figs <xref ref-type="fig" rid="F11">18–20</xref>, <xref ref-type="fig" rid="F12">23–25</xref>)</td><td rowspan="1" colspan="1">
                      <bold>4</bold>
                    </td></tr><tr><td rowspan="1" colspan="1">4.</td><td rowspan="1" colspan="1">Clypeus with dense pubescence, average distance between setae 3.5 times shorter than their length (Fig. <xref ref-type="fig" rid="F12">24</xref>)</td><td rowspan="1" colspan="1">
                      <bold><italic><tp:taxon-name><tp:taxon-name-part taxon-name-part-type="genus" reg="Lasius">L.</tp:taxon-name-part><tp:taxon-name-part taxon-name-part-type="species" reg="bombycina">bombycina</tp:taxon-name-part></tp:taxon-name></italic> Seifert &amp; Galkowski</bold>
                    </td></tr><tr><td rowspan="1" colspan="1">–</td><td rowspan="1" colspan="1">Clypeus with sparse pubescence, average distance between setae equal or longer than a half of their length (Figs <xref ref-type="fig" rid="F2">3–4</xref>, <xref ref-type="fig" rid="F12">23</xref>, <xref ref-type="fig" rid="F12">25</xref>)</td><td rowspan="1" colspan="1">
                      <bold>5</bold>
                    </td></tr><tr><td rowspan="1" colspan="1">5</td><td rowspan="1" colspan="1">Workers small, <abbrev xmlns:xlink="http://www.w3.org/1999/xlink" xlink:title="mesosoma length" id="ABBRID0EHRBI" xlink:type="simple">ML</abbrev> 0.726–0.827 mm, mesosoma with very shallow metanotal groove, apical part of scape with &gt;5 suberect to erect setae (Figs <xref ref-type="fig" rid="F1">1</xref>–<xref ref-type="fig" rid="F2">4</xref>)</td><td rowspan="1" colspan="1">
                      <bold><italic><tp:taxon-name><tp:taxon-name-part taxon-name-part-type="genus" reg="Lasius">L.</tp:taxon-name-part><tp:taxon-name-part taxon-name-part-type="species" reg="tapinomoides">tapinomoides</tp:taxon-name-part></tp:taxon-name></italic> sp. n.</bold>
                    </td></tr><tr><td rowspan="1" colspan="1">–</td><td rowspan="1" colspan="1">Workers larger, <abbrev xmlns:xlink="http://www.w3.org/1999/xlink" xlink:title="mesosoma length" id="ABBRID0ENSBI" xlink:type="simple">ML</abbrev> 0.935–1.18 mm, metanotal groove distinct, apical part of scape without or with &lt;5 suberect to erect setae (Figs <xref ref-type="fig" rid="F11">18–19</xref>, <xref ref-type="fig" rid="F12">23</xref>, <xref ref-type="fig" rid="F12">25</xref>)</td><td rowspan="1" colspan="1">
                      <bold>6</bold>
                    </td></tr><tr><td rowspan="1" colspan="1">6</td><td rowspan="1" colspan="1">Metanotal groove relatively shallow, propodeal dorsum flattened, hind tibia usually without suberect setae, number of mandibular dents &lt; 7.7 (Fig. <xref ref-type="fig" rid="F11">19</xref>)</td><td rowspan="1" colspan="1">
                      <bold><italic><tp:taxon-name><tp:taxon-name-part taxon-name-part-type="genus" reg="Lasius">L.</tp:taxon-name-part><tp:taxon-name-part taxon-name-part-type="species" reg="turcicus">turcicus</tp:taxon-name-part></tp:taxon-name></italic> Santschi</bold>
                    </td></tr><tr><td rowspan="1" colspan="1">–</td><td rowspan="1" colspan="1">Metanotal groove deeper and sharp, propodeal dorsum convex, hind tibia with few suberect setae, number of mandibular dents &gt;7.7 (Fig. <xref ref-type="fig" rid="F11">18</xref>)</td><td rowspan="1" colspan="1">
                      <bold><italic><tp:taxon-name><tp:taxon-name-part taxon-name-part-type="genus" reg="Lasius">L.</tp:taxon-name-part><tp:taxon-name-part taxon-name-part-type="species" reg="psammophilus">psammophilus</tp:taxon-name-part></tp:taxon-name></italic> Santschi</bold>
                    </td></tr></tbody></table></table-wrap></sec></tp:treatment-sec><ref-list><ref id="B20"><mixed-citation xmlns:xlink="http://www.w3.org/1999/xlink" xlink:type="simple"><person-group><name name-style="western"><surname>Schlick-Steiner</surname><given-names>B</given-names></name><name name-style="western"><surname>Steiner</surname><given-names>F</given-names></name><name name-style="western"><surname>Schodl</surname><given-names>S</given-names></name><name name-style="western"><surname>Seifert</surname><given-names>B</given-names></name></person-group> (<year>2003</year>) <article-title><italic><tp:taxon-name><tp:taxon-name-part taxon-name-part-type="genus">Lasius</tp:taxon-name-part><tp:taxon-name-part taxon-name-part-type="species">austriacus</tp:taxon-name-part></tp:taxon-name></italic> sp. n., a Central European ant related to the invasive species <italic><tp:taxon-name><tp:taxon-name-part taxon-name-part-type="genus">Lasius</tp:taxon-name-part><tp:taxon-name-part taxon-name-part-type="species">neglectus</tp:taxon-name-part></tp:taxon-name></italic>.</article-title><source>Sociobiology</source><volume>41</volume>(<issue>3</issue>): <fpage>725</fpage>–<lpage>736</lpage>.</mixed-citation></ref><ref id="B23"><mixed-citation xmlns:xlink="http://www.w3.org/1999/xlink" xlink:type="simple"><person-group><name name-style="western"><surname>Steiner</surname><given-names>FM</given-names></name><name name-style="western"><surname>Schlick-Steiner</surname><given-names>BC</given-names></name><name name-style="western"><surname>Schödl</surname><given-names>S</given-names></name><name name-style="western"><surname>Espadaler</surname><given-names>X</given-names></name><name name-style="western"><surname>Seifert</surname><given-names>B</given-names></name><name name-style="western"><surname>Christian</surname><given-names>E</given-names></name><name name-style="western"><surname>Stauffer</surname><given-names>C.</given-names></name></person-group> (<year>2004</year>) <article-title>Phylogeny and bionomics of <italic><tp:taxon-name><tp:taxon-name-part taxon-name-part-type="genus">Lasius</tp:taxon-name-part><tp:taxon-name-part taxon-name-part-type="species">austriacus</tp:taxon-name-part></tp:taxon-name></italic> (<tp:taxon-name><tp:taxon-name-part taxon-name-part-type="order">Hymenoptera</tp:taxon-name-part></tp:taxon-name>, <tp:taxon-name><tp:taxon-name-part taxon-name-part-type="family">Formicidae</tp:taxon-name-part></tp:taxon-name>).</article-title><source>Insectes Sociaux</source><volume>51</volume>(<issue>1</issue>): <fpage>24</fpage>–<lpage>29</lpage>. <ext-link xlink:type="simple" ext-link-type="doi" xlink:href="10.1007/s00040-003-0699-8">https://doi.org/10.1007/s00040-003-0699-8</ext-link></mixed-citation></ref></ref-list></tp:taxon-treatment>
